# Supplementary material for: Drivers of adaptive evolution during chronic SARS-CoV-2 infections
Source: Nat Med. 2022 Jun 20;28(7):1501–8. doi: 10.1038/s41591-022-01882-4 (PMC9307477; doi:10.1038/s41591-022-01882-4)
Supplement: Supplementary file 3 — 1. Summary of all mutations fixed in chronic infections; 2. Supplementary information per patients with chronic infections; 3. Timepoints sequenced per patients with chronic infections; 4. Mutation counts used to create Fig. 1 and Supplementary Fig. 1; 5. Details of virus isolates sequenced in this paper; 6. Information supporting replicative virus across chronic infections; 7. Information on bioinformatics procedures used in each supporting publication; 8. P value summary for Fig. 1a and Supplementary Fig. 1; 9. Supplemental acknowledgments GISAID [file 41591_2022_1882_MOESM3_ESM.xlsx]

## Sheet: Table S1
Table S1, Harari et al., Summary of all mutations fixed in chronic infections						Day of appearance
Mutation position start	Mutation position end	Protein	From nt	To nt	Mutation type (syn/non-syn/del/non-coding)	Mutation	Avanzato	Baang	Borges	Choi	Chen	Jensen (P1)	Jensen (P2)	Jensen (P3)	Jensen (P4)	Jensen (P5)	Jensen (P6)- no mutations	Karim	Kemp	Leung	Pérez-Lago (P1)	Pérez-Lago (P2)	Pérez-Lago (P3)	Tarhini (P1) - no mutations	Tarhini (P2) - no mutations	Troung (P2)	Troung (P3)	Harari P1	Harari P2	Harari P3	Harari P4	Harari P5	Harari P6	Number of global seq with this mutation (out of 5,229,790)	Prop. in global seqs	Entropy of locus (based on NextStrain)	Number of patients with mutation	Antibody evasion (Spike only)	Ref for Ab evasion
509	509	NSP1	G	A	non-syn	G82S																				117-120								635	0.000121	0	1	NA
518	520	NSP1	ATG	---	del	M85-	70-85																											1058	0.000202	0.003	1	NA
606	606	NSP1	T	C	non-syn	I114T			164																									3072	0.000588	0.011	1	NA
677	677	NSP1	G	A	non-syn	A138T					27																							2102	0.000402	0	1	NA
696	696	NSP1	A	G	non-syn	D144G																	66											249	4.8e-05	0	1	NA
713	713	NSP1	G	A	non-syn	G150S																						56						1047	0.0002	0.005	1	NA
823	823	NSP2	C	T	syn	V186V				152																								24793	0.004742	0.023	1	NA
913	913	NSP2	C	T	syn	S216S																										27-30		1139204	0.217886	0.178	1	NA
1387	1387	NSP2	C	T	syn	H374H				75-152																								7744	0.001481	0.011	1	NA
1570	1570	NSP2	T	C	syn	H435H																											35-37	712	0.000136	0	1	NA
1703	1703	NSP2	T	C	non-syn	F480L																									13-18			189	3.6e-05	0.003	1	NA
1770	1770	NSP2	T	C	non-syn	I502T							7																					77	1.5e-05	0	1	NA
2035	2035	NSP2	G	T	non-syn	L590F										52																		3882	0.000742	0.009	1	NA
2113	2113	NSP2	C	A	syn	I616I	70-85																											121	2.3e-05	0.016	1	NA
2118	2118	NSP2	G	A	non-syn	G618D																								51-60				304	5.8e-05	0	1	NA
2240	2240	NSP2	A	G	non-syn	I659V																	66											568	0.000109	0.01	1	NA
2343	2343	NSP2	T	C	non-syn	I693T													66-82, 86-93															440	8.4e-05	0.003	1	NA
2424	2424	NSP2	G	T	non-syn	C720F																					162							129	2.5e-05	0	1	NA
2445	2445	NSP2	C	T	non-syn	T727I																										40-44, 68-75		9401	0.001798	0.014	1	NA
2655	2655	NSP2	A	C	non-syn	E797A																					139							80	1.5e-05	0	1	NA
2939	2939	NSP3	C	G	non-syn	P892A																				134-137								21	4e-06	0.009	1	NA
3066	3066	NSP3	G	T	non-syn	G934V																100-107												214	4.1e-05	0	1	NA
3330	3330	NSP3	C	T	non-syn	T1022I																114												4391	0.00084	0.009	1	NA
3421	3421	NSP3	A	G	syn	V1052V																					139							432	8.3e-05	0	1	NA
3523	3523	NSP3	A	G	syn	E1086E																				137-144								981	0.000188	0.003	1	NA
3918	3918	NSP3	G	A	non-syn	S1218N													93-95															178	3.4e-05	0	1	NA
4085	4085	NSP3	A	G	non-syn	I1274V																114-121												113	2.2e-05	0	1	NA
4094	4094	NSP3	A	G	non-syn	T1277A																143												565	0.000108	0	1	NA
4226	4226	NSP3	C	T	non-syn	P1321S																											35-37	1889	0.000361	0.003	1	NA
4229	4229	NSP3	A	G	non-syn	T1322A																114												338	6.5e-05	0.003	1	NA
4230	4230	NSP3	C	T	non-syn	T1322I		93														100-107												981	0.000188	0.005	2	NA
4233	4233	NSP3	A	C	non-syn	D1323A														78														112	2.1e-05	0	1	NA
4763	4763	NSP3	C	T	non-syn	H1500Y																					139							2609	0.000499	0.011	1	NA
4776	4776	NSP3	C	T	non-syn	T1504I															114													650	0.000124	0	1	NA
4795	4795	NSP3	C	T	syn	S1510S							7																					8400	0.001607	0.013	1	NA
4832	4832	NSP3	C	T	syn	L1523L			164																									8239	0.001576	0.007	1	NA
4891	4891	NSP3	C	T	syn	T1542T																					68-139							21127	0.004041	0.003	1	NA
5020	5020	NSP3	C	T	syn	D1585D			164																									2579	0.000493	0.007	1	NA
5100	5100	NSP3	A	G	non-syn	T1638A																						56						64	1.2e-05	0	1	NA
5144	5144	NSP3	C	T	syn	L1627L							12-21																					17105	0.003272	0.02	1	NA
5178	5178	NSP3	C	T	non-syn	T1638I		106												78														2495	0.000477	0.013	2	NA
5180	5180	NSP3	G	A	non-syn	D1639N																114												3619	0.000692	0.005	1	NA
5183	5183	NSP3	C	T	non-syn	P1640F		93																										321544	0.061499	0.014	1	NA
5184	5184	NSP3	C	T	non-syn	P1640L		29-33														100-107						36-56						321544	0.061499	0.29	3	NA
5338	5338	NSP3	T	C	syn	N1691N				75																								1976	0.000378	0.009	1	NA
5425	5425	NSP3	G	T	non-syn	K1720N													82-86, 98-100															1971	0.000377	0.007	1	NA
5590	5590	NSP3	T	C	syn	S1775S													93-95															187	3.6e-05	0	1	NA
5812	5812	NSP3	C	T	syn	D1849D																						37-56						23092	0.004417	0.029	1	NA
6518	6526	NSP3	AAAATTACA	---------	del	K2085_T2087			164																									409	7.8e-05	0.003	1	NA
6726	6726	NSP3	C	T	non-syn	T2154I																										40		4659	0.000891	0.013	1	NA
6843	6843	NSP3	C	T	non-syn	S2193F			164																									5680	0.001086	0.009	1	NA
7165	7165	NSP3	C	T	syn	T2300T																114												7722	0.001477	0.014	1	NA
7173	7173	NSP3	C	T	non-syn	S2303F																	66											2614	0.0005	0.007	1	NA
7239	7239	NSP3	C	T	non-syn	A2325V															99													696	0.000133	0	1	NA
7767	7767	NSP3	T	C	non-syn	I2501T										51																		33210	0.006352	0.023	1	NA
7945	7945	NSP3	C	T	syn	Y2560Y							9-21, 23																					10929	0.00209	0.02	1	NA
8290	8290	NSP3	C	T	syn	L2675L																				144								6971	0.001333	0.005	1	NA
8440	8440	NSP3	A	G	syn	L2725L				143-146																								143	2.7e-05	0	1	NA
8905	8905	NSP4	C	T	syn	D2880D																											35-37	1731	0.000331	0.005	1	NA
9165	9165	NSP4	C	T	non-syn	T2967I																					139							15304	0.002927	0.108	1	NA
9438	9438	NSP4	C	T	non-syn	T3058I			164										93-95															8820	0.001687	0.021	2	NA
9474	9474	NSP4	C	T	non-syn	A3070V				75																								9044	0.00173	0.007	1	NA
9711	9711	NSP4	C	T	non-syn	S3149F																				134-137								2374	0.000454	0.02	1	NA
9733	9733	NSP4	C	T	syn	F3156F																									13-18			1832	0.00035	0.003	1	NA
10029	10029	NSP4	C	T	non-syn	T3255I																				127-134, 137-144								2468093	0.472052	0.671	1	NA
10319	10319	NSP5	C	T	non-syn	L3352F																				99-117								136471	0.026102	0.032	1	NA
10369	10369	NSP5	C	T	syn	R3368R																114-121												25441	0.004866	0.042	1	NA
10700	10700	NSP5	G	A	non-syn	D3479N													93-95															79	1.5e-05	0	1	NA
10834	10834	NSP5	C	T	syn	A3523A																				27-40								6687	0.001279	0.009	1	NA
11083	11083	NSP6	G	T	non-syn	L3606F																					162							133400	0.025514	0.173	1	NA
11230	11230	NSP6	G	T	non-syn	M3655I																				40-127								6879	0.001316	0.026	1	NA
11270	11270	NSP6	A	G	non-syn	M3669V																					139							599	0.000115	0	1	NA
11417	11417	NSP6	G	T	non-syn	V3718F																114												27890	0.005334	0.044	1	NA
11451	11451	NSP6	A	G	non-syn	Q3729R																							65					20204	0.003864	0.042	1	NA
11620	11620	NSP6	C	T	syn	F3785F													82-86															9557	0.001828	0.016	1	NA
11770	11770	NSP6	A	G	non-syn	I3835M													93-95															53	1e-05	0	1	NA
12008	12008	NSP7	C	T	non-syn	L3915F																				117-127								7374	0.00141	0.009	1	NA
12068	12068	NSP7	C	T	syn	L3935L															126-145													7206	0.001378	0.003	1	NA
12121	12121	NSP8	A	T	syn	P3952P																114-121, 143												1231	0.000235	0.007	1	NA
12400	12400	NSP8	C	T	syn	L4045L																										30-44, 68		12402	0.002372	0.016	1	NA
12766	12766	NSP9	T	A	non-syn	N4167K																143												136	2.6e-05	0	1	NA
13665	13665	NSP12	C	T	syn	H4467H		106																										15427	0.002951	0.014	1	NA
13768	13768	NSP12	A	C	non-syn	M4502L		93																										21	4e-06	0.011	1	NA
13860	13860	NSP12	C	T	syn	D4532D																					68-139							121029	0.023148	0	1	NA
13936	13936	NSP12	G	T	non-syn	V4558L													66-82,86-93															242	4.6e-05	0	1	NA
14178	14178	NSP12	C	T	syn	T4638T				143-146																								7020	0.001343	0.016	1	NA
14313	14313	NSP12	T	C	syn	D4683D																				134-137								2876	0.00055	0.011	1	NA
14520	14520	NSP12	C	T	syn	N4752N															126-145													1246	0.000238	0.003	1	NA
14724	14724	NSP12	C	T	syn	F4820F																143												21495	0.004111	0.023	1	NA
14809	14809	NSP12	C	T	non-syn	R4849C																				40-127								373	7.1e-05	0	1	NA
15240	15240	NSP12	C	T	syn	N4992N							12-20																					0.016632	0.016632	0.299	1	NA
15313	15313	NSP12	G	A	non-syn	A5017T																114-121												2376	0.000454	0	1	NA
15530	15530	NSP12	G	T	non-syn	C5089F																143												0.000341	0.000341	0	1	NA
15543	15543	NSP12	G	A	syn	T5093T							7																					812	0.000155	0.009	1	NA
15714	15714	NSP12	C	T	syn	L5150L																					162							4190	0.000801	0.009	1	NA
15720	15720	NSP12	C	T	syn	D5152D		106																										74759	0.014299	0.042	1	NA
15814	15814	NSP12	G	A	non-syn	V5184I													93-95				66											119	2.3e-05	0	2	NA
15835	15835	NSP12	T	C	non-syn	C5191R															114-145													2e-06	2e-06	0	1	NA
16014	16014	NSP12	G	T	syn	R5250R																					68-139							745	0.000142	0.007	1	NA
16374	16374	NSP13	T	C	syn	N5370N																					139							1085	0.000208	0	1	NA
16457	16457	NSP13	C	T	non-syn	S5398L																						36						4521	0.000865	0.005	1	NA
16620	16733	NSP13	C	T	non-syn	S5490L																										30-44, 68		6313	0.001207	0	1	NA
16726	16726	NSP13	C	T	non-syn	H5488Y																114-121												96730	0.018501	0.087	1	NA
16877	16877	NSP13	C	T	non-syn	T5538I																				144								5090	0.000974	0.02	1	NA
16949	16949	NSP13	C	T	non-syn	P5562L																					68-139							148	2.8e-05	0	1	NA
17127	17127	NSP13	C	T	syn	L5621L																								68				2129	0.000407	0.003	1	NA
17207	17207	NSP13	A	G	non-syn	Y5648C													93-95															563	0.000108	0	1	NA
17440	17440	NSP13	C	T	non-syn	P5726S																										40-44, 68		1561	0.000299	0	1	NA
17550	17550	NSP13	C	T	syn	L5762L													99-100															22161	0.004239	0.038	1	NA
17809	17809	NSP13	A	G	non-syn	I5849V																						37						54	1e-05	0	1	NA
17895	17895	NSP13	T	C	syn	A5877A																					139							426	8.1e-05	0.003	1	NA
18167	18167	NSP14	C	T	non-syn	P5968L																								51				24294	0.004647	0.009	1	NA
18299	18299	NSP14	T	C	non-syn	I6012T																											35-37	199	3.8e-05	0	1	NA
18329	18329	NSP14	C	T	non-syn	T6022I																								68				1693	0.000324	0.005	1	NA
18555	18555	NSP14	C	T	syn	D6097D																114-121												40089	0.007667	0.07	1	NA
18870	18870	NSP14	T	A	syn	T6202T																					139							25	5e-06	0	1	NA
19101	19101	NSP14	G	T	non-syn	Q6279H																											35-37	2952	0.000565	0.005	1	NA
19162	19162	NSP14	G	A	non-syn	D6300N																							65					4572	0.000874	0.003	1	NA
19398	19398	NSP14	G	T	non-syn	E6378D																					67-68							10862	0.002077	0.003	1	NA
19420	19420	NSP14	T	C	non-syn	S6386P	105																											30	6e-06	0	1	NA
19944	19944	NSP15	C	T	syn	A6560A															114													834	0.00016	0.003	1	NA
20150	20150	NSP15	A	G	non-syn	N6629S													86-93															89	1.7e-05	0	1	NA
20262	20262	NSP15	A	G	syn	L6666L																											35-37	1	0	0.082	1	NA
20384	20384	NSP15	C	T	non-syn	A6707V																				127-134, 137-144								6495	0.001242	0.011	1	NA
20427	20427	NSP15	T	G	non-syn	I6721M															126-145													49	9e-06	0	1	NA
20580	20580	NSP15	G	A	syn	V6772V																											35-37	494	9.4e-05	0.01	1	NA
20759	20759	NSP16	C	T	non-syn	A6832V			164																									9528	0.001822	0.024	1	NA
21057	21057	NSP16	C	T	syn	D6931D																143												14553	0.002783	0.029	1	NA
21306	21306	NSP16	C	T	syn	R7014R																											35-37	29758	0.005692	0.037	1	NA
21557	21557	Prior to Spike	C	T	non-coding	-										72																		287	5.5e-05	0	1	NA
21570	21570	Spike	T	G	non-syn	V3G			164																									1884	0.00036	0.005	1	NA
21588	21588	Spike	C	T	non-syn	P9L				143-146								71-106																2955	0.000565	0.014	2	NA
21596	21616	Spike	TCTAGTCAGTGTGTTAATCTT	---------------------	del	S12_L18				146-152																								48	9e-06	0	1	NA
21600	21600	Spike	G	T	non-syn	S13I													93-95								139							62027	0.011863	0.02	2	NA
21611	21649	Spike	AATCTTACAACCAGAACTCAATTACCCCCTGCATACACT	---------------------------------------	del	N18_T30			164																									237	4.5e-05	0	1	NA
21627	21627	Spike	C	T	non-syn	T22I																				144								9605	0.001837	0.021	1	NA
21658	21658	Spike	C	T	syn	F32F																					68-139							9321	0.001783	0.011	1	NA
21691	21691	Spike	C	T	syn	F43F																											30-35	5587	0.001069	0.013	1	NA
21711	21711	Spike	C	T	non-syn	S50L			164																									686	0.000131	0.003	1	NA
21752	21752	Spike	T	G	non-syn	W64G													93-98															37	7e-06	0.011	1	NA
21765	21770	Spike	TACATG	------	del	H69_V70													82-86															1157339	0.221355	0.005	1	yes	https://doi.org/10.1016/j.celrep.2021.109292			*All neutralizing NTD mAbs bound efficiently to NTD variants carrying either a 69/70 deletion or the A222V substitutions, indicating the site i-targeting mAbs would not be affected by these common SARS-CoV-2 mutations
21822	21822	Spike	A	G	non-syn	N87S			164																									56	1.1e-05	0	1	NA
21826	21826	Spike	T	A	non-syn	D88E																143												53	1e-05	0	1	NA
21846	21846	Spike	C	T	non-syn	T95I																				127-134, 137-144								1102245	0.210817	0.626	1	NA
21852	21852	Spike	A	T	non-syn	K97M																					139							131	2.5e-05	0	1	NA
21983	21991	Spike	TTGGGTGTT	---------	del	L141_V143				75-152																	139							1	0	0	2	NA
21983	21994	Spike	TTGGGTGTTTAT	------------	del	L141_Y144	70-85				27															137-144								1	0	0	3	yes	DOI: 10.1126/science.abf6950
21983	21997	Spike	TTGGGTGTTTATTAC	---------------	del	L141_Y145			164																									1	0	0	1	yes	DOI: 10.1126/science.abf6950
21992	21994	Spike	TAT	---	del	Y144-				152										33												68		1132057	0.216519	0	3	yes	DOI: 10.1126/science.abf6950
21993	21993	Spike	A	T	non-syn	Y144F				75-152																								1791	0.000343	0.038	1	NA
21995	21997	Spike	TAC	---	del	Y145-																				134-137								3074	0.000588	0	1	NA
22076	22076	Spike	T	G	non-syn	S172A															126-136													581	0.000111	0	1	NA
22111	22111	Spike	G	C	non-syn	Q183H				128																								2	0	0.003	1	NA
22131	22131	Spike	G	A	non-syn	R190K												71-106									139							519	9.9e-05	0.003	2	NA
22152	22152	Spike	T	C	non-syn	I197T																					68-139							92	1.8e-05	0	1	NA
22160	22160	Spike	T	C	non-syn	Y200H													86-93															182	3.5e-05	0	1	NA
22195	22195	Spike	T	G	non-syn	N211K																					162							210	4e-05	0.003	1	NA
22227	22227	Spike	C	T	non-syn	A222V			164																									455853	0.087187	0.279	1	NA					https://doi.org/10.3389/fimmu.2021.687869			NO change in neutralization
22264	22264	Spike	C	T	syn	N234N																				144								7353	0.001406	0.013	1	NA
22281	22281	Spike	C	T	non-syn	T240I													86-93															4235	0.00081	0.005	1	NA
22336	22336	Spike	G	T	non-syn	W258C																								60				248	4.7e-05	0.005	1	NA
22339	22339	Spike	A	G	syn	T259T						14																						227	4.3e-05	0	1	NA
22550	22550	Spike	C	T	non-syn	P330S													93-95															1924	0.000368	0.003	1	NA
22812	22812	Spike	A	C	non-syn	K417T												71-106																110908	0.021212	0.083	1	yes	https://doi.org/10.1016/j.xcrm.2021.100255
22841	22841	Spike	G	T	non-syn	D427Y												190																427	8.2e-05	0	1	NA
22843	22843	Spike	T	C	syn	D427D																					68-139							1115	0.000213	0	1	NA
22880	22880	Spike	A	G	non-syn	N440D				146-152																								29	6e-06	0	1	yes	DOI: 10.1126/science.abf9302
22882	22882	Spike	T	G	non-syn	N440K																					162							6105	0.001168	0.165	1	NA
22909	22909	Spike	T	C	syn	Y449Y										72																		451	8.6e-05	0.003	1	NA
22995	22995	Spike	C	A	non-syn	T478K				75																								2709160	0.518159	0.641	1	NA
23010	23010	Spike	T	C	non-syn	V483A																					139							856	0.000164	0.003	1	NA
23012	23012	Spike	G	A	non-syn	E484K				75-128	27	12-14, 16	9	81	19	52		7-20									139-162					30		229757	0.043944	0.236	10	yes	https://doi.org/10.1038/s41579-021-00573-0
23012	23012	Spike	G	C	non-syn	E484Q				152		14-16																36						13561	0.002594	0.236	3	yes	https://doi.org/10.1038/s41579-021-00573-0
23015	23015	Spike	G	C	non-syn	G485R																								51				127	2.4e-05	0	1	yes	https://doi.org/10.1016/j.chom.2021.02.003
23018	23018	Spike	T	A	non-syn	F486I				152																								24	5e-06	0	1	yes	https://doi.org/10.1016/j.celrep.2021.109627
23027	23027	Spike	T	C	non-syn	Y489H				143-146																								57	1.1e-05	0	1	yes	https://doi.org/10.3390/v14020230 + https://doi.org/10.3390/ijms22063060
23031	23031	Spike	T	C	non-syn	F490S												71																14545	0.002782	0.003	1	yes	https://doi.org/10.1016/j.chom.2021.01.014
23032	23032	Spike	T	G	non-syn	F490L																										40-44, 68		153	2.9e-05	0.048	1	yes	https://doi.org/10.1016/j.chom.2021.02.003
23039	23039	Spike	C	A	non-syn	Q493K				128																								176	3.4e-05	0.003	1	NA					mice, irrelevant
23042	23042	Spike	T	C	non-syn	S494P				75										97														13139	0.002513	0.003	2	yes	https://doi.org/10.1371/journal.ppat.1009772
23063	23063	Spike	A	T	non-syn	N501Y				128								190																1292878	0.247278	0.351	2	yes	https://doi.org/10.1038/s41586-021-03412-7
23114	23114	Spike	C	T	syn	L518L												71-190																3288	0.000629	0.007	1	NA
23191	23191	Spike	C	T	syn	F543F		29-33, 93																										16949	0.003242	0.018	1	NA
23290	23290	Spike	C	T	syn	V576V			164																									513	9.8e-05	0.003	1	NA
23638	23638	Spike	C	T	syn	I692I																					67-68							14159	0.002708	0.016	1	NA
23924	23924	Spike	A	G	non-syn	I788V																143												170	3.3e-05	0.003	1	NA
23948	23948	Spike	G	C	non-syn	D796H													82-86, 99															7882	0.001508	0	1	yes	https://doi.org/10.1038/s41586-021-03291-y
23996	23996	Spike	C	T	non-syn	P812S													101															6217	0.001189	0.01	1	NA
24170	24170	Spike	A	G	non-syn	I870V				75																								1308	0.00025	0	1	NA
24193	24193	Spike	G	C	syn	L877L															126													434	8.3e-05	0.003	1	NA
24423	24423	Spike	A	T	non-syn	Q954L							7-21, 23																					158	3e-05	0	1	NA
24620	24620	Spike	G	T	non-syn	A1020S				146-152																								8692	0.001662	0.005	1	NA
24751	24751	Spike	G	A	syn	L1063L															114													292	5.6e-05	0.016	1	NA
24795	24795	Spike	C	T	non-syn	A1078V												7-20																993	0.00019	0	1	NA
24829	24829	Spike	T	C	syn	F1089F			164																									234	4.5e-05	0	1	NA
25033	25033	Spike	G	A	syn	K1157K													93-95															196	3.7e-05	0.003	1	NA
25217	25217	Spike	G	T	non-syn	G1219C										49-51																		8035	0.001537	0.009	1	NA
25506	25506	ORF3a	A	G	syn	Q38Q										72																		382	7.3e-05	0.003	1	NA
25510	25510	ORF3a	T	C	non-syn	S40P																										40-44, 68		1500	0.000287	0.007	1	NA
25785	25785	ORF3a	G	T	non-syn	W131C																								60-68				64322	0.012302	0.053	1	NA
25855	25855	ORF3a	G	T	non-syn	D155Y							7																					28717	0.005492	0.074	1	NA
25888	25888	ORF3a	T	G	non-syn	S166A				75-128																								9	2e-06	0.014	1	NA
25904	25904	ORF3a	C	T	non-syn	S171L																				134-137								59122	0.011308	0.096	1	NA
26299	26299	ORF4 E	C	A	non-syn	L19I													93-95															82	1.6e-05	0	1	NA
26305	26305	ORF4 E	C	T	non-syn	L21F		93																										10605	0.002028	0.021	1	NA
26333	26333	ORF4 E	C	T	non-syn	T30I			164	75									93-95			68-81					139							990	0.000189	0	5	NA
26386	26386	ORF4 E	A	G	non-syn	N48D																					139-162							14	3e-06	0	1	NA
26393	26393	ORF4 E	G	T	non-syn	S50I																					139-162							199	3.8e-05	0	1	NA
26491	26491	Prior to ORF5 M	T	C	non-coding	non-coding				128-143																								1137	0.000217	0	1	NA
26492	26492	Prior to ORF5 M	A	T	non-coding	non-coding				128-143																								15165	0.0029	0.047	1	NA
26497	26497	Prior to ORF5 M	T	C	non-coding	non-coding				128-143																								1650	0.000316	0.005	1	NA
26511	26511	Prior to ORF5 M	T	C	non-coding	non-coding																				134-137								72	1.4e-05	0	1	NA
26527	26527	ORF5 M	C	T	non-syn	A2V				128																								7865	0.001504	0.023	1	NA
26647	26647	ORF5 M	G	A	non-syn	R42K			164																									113	2.2e-05	0	1	NA
26763	26763	ORF5 M	G	T	non-syn	A81S							7																					21721	0.004154	0.009	1	NA
26895	26895	ORF5 M	C	T	non-syn	H125Y				143-146									93-95								139							8443	0.001615	0.01	3	NA
27112	27112	ORF5 M	G	C	non-syn	S197T																				134-137								112	2.1e-05	0.011	1	NA
27235	27235	ORF6	G	A	non-syn	A12T																100-107												90	1.7e-05	0	1	NA
27257	27257	ORF6	T	C	non-syn	M19T																						37						178	3.4e-05	0	1	NA
27459	27459	ORF7a	G	T	non-syn	E22D													98-99, 101															6046	0.001156	0.007	1	NA
27508	27508	ORF7a	A	T	non-syn	T39S			164																									61	1.2e-05	0	1	NA
27618	27618	ORF7a	T	C	syn	Y75Y													93-98															1450	0.000277	0.003	1	NA
27634	27634	ORF7a	T	C	non-syn	S81P															99													1577	0.000302	0	1	NA
27641	27641	ORF7a	C	T	non-syn	S83L				75																								8393	0.001605	0.009	1	NA
27673	27673	ORF7a	C	A	non-syn	Q94K				128-143																								1272	0.000243	0.003	1	NA
27707	27707	ORF7a	C	T	non-syn	A105V																				40							35-37	6332	0.001211	0.017	2	NA
27798	27798	ORF7b	G	T	non-syn	A15S							9-21, 23																					4818	0.000921	0.007	1	NA
27800	27800	ORF7b	C	A	syn	A15A										51																		25596	0.004896	0.02	1	NA
27899	27899	ORF8	A	T	non-syn	K2N	70-85																											55	1.1e-05	0.003	1	NA
27925	27925	ORF8	C	T	non-syn	T11I																121-143					139							58427	0.011175	0.062	2	NA
28198	28198	ORF8	G	C	non-syn	C102S															126-136, 145													271	5.2e-05	0.009	1	NA
28253	28253	ORF8	C	T	syn	F120F																					67-68							90745	0.017356	0.134	1	NA
28254	28254	ORF8	A	C	non-syn	I121L																143												50730	0.009703	0.039	1	NA
28280	28280	ORF9 N	G	C	non-syn	D3L																										27-30		1129900	0.216107	0.184	1	NA
28300	28300	ORF9 N	G	T	non-syn	Q9H																					67-68							12369	0.002366	0.02	1	NA
28320	28320	ORF9 N	C	T	non-syn	T16M																								51				2406	0.00046	0.005	1	NA
28321	28321	ORF9 N	G	A	syn	T16T																				134-137, 144								2063	0.000395	0.009	1	NA
28356	28356	ORF9 N	A	G	non-syn	Q28R													82-86, 99-100, 101															1298	0.000248	0.003	1	NA
28365	28365	ORF9 N	A	T	non-syn	E31V																143												45	9e-06	0	1	NA
28382	28382	ORF9 N	T	C	non-syn	S37P														97														3252	0.000622	0.003	1	NA
28715	28715	ORF9 N	A	G	non-syn	T148A																					162							345	6.6e-05	0	1	NA
28895	28895	ORF9 N	G	T	non-syn	A208S				146-152																								29464	0.005635	0.04	1	NA
28969	28969	ORF9 N	C	A	non-syn	S232R																143												280	5.4e-05	0	1	NA
29095	29095	ORF9 N	C	T	syn	F274F							7																					32073	0.006134	0.035	1	NA
29700	29700	3'UTR	A	T	non-coding	non-coding																				137-144								79	1.5e-05	0.121	1	NA
29742	29742	3'UTR	G	T	non-coding	non-coding																				27-40								2543481	0.486471	0.707	1	NA
29745	29745	3'UTR	G	T	non-coding	non-coding																143												7833	0.001498	0.019	1	NA
29825	29825	3'UTR	G	T	non-coding	non-coding													82-86, 98-100, 101															3465	0.000663	0.003	1	NA

## Sheet: Table S2
Table S2., Harari et al., Supplementary information per patient with chronic infection
Ref	Estimated time/dates of infection	Lineage	Patient background condition	Age range	Background treatment	Treatment during Cov infection prior to seq event (day of onset if known)	Steroids treatment	Inferred B cell depletion	Serology (day)	Summary of amino-acid replacements in spike (day)	Summary of amino-acid replacements in rest of the genome (day)	Days of infection sequenced	Antibody evasion 0/1	Total spike replacements	Rate of spike replacements	Total genome replacements*	Rate genome replacements	Mutational Polymorphisms Across Time	# Mutational Polymorphism
Avanzato	03/2020-06/2020	A.1	CLL, hypogammaglobulinemia, chronic leukocytosis	70-79	Intravenous immunoglobulin (IVIG)	CP (71, 82)	0	0	negative (49, 71); positive (77, 82)	L141_Y144 (70)	K2N, M85- (70); S6386P (105)	105	1	1	0.00952381	4	0.0380952	yes	3
Baang	~2020	B.1	mantle cell lymphoma	60-69	CD20 bispecific antibody and a second B-cell directed antibody, cyclophosphamide, doxorubicin and prednisone	CP (31, 122)	1	1	negative (30, 120) positive (66)	none	P1640L (29); T1322I, P1640F, M4502L, L21F (93); T1638I (106)	106	0	0	0	6	0.0566038	yes	1
Borges	06/2020-12/2020	B.1.1.401	B cell lymphoma, neutropenia	60-69	CD20 bispecific antibody and a second B-cell directed antibody; high-dose corticosteroids	remdesivir (30, 122), high-dose corticosteroids, chemotherapy and methotrexate (143)	1	1	negative (171)	V3G, N18_T30, S50L, N87S, L141_Y145, A222V (164)	I114T, K2085_T2087, S2193F, T3058I, A6832V, T30I, R42K, T39S (164)	171	1	6	0.0350877	14	0.0818713	no		*1 time point
Chen	04/2020-08/2020	B.1.369	Kidney transplant	50-59	Mycophenolic acid, prednisone, and tacrolimus	CP (2)	1	1	-	L141_Y144, E484K (27)	A1380T (27)	27	1	2	0.0740741	3	0.111111	no	0
Choi	04/2020-09/2020	B.1.486	Severe antiphospholipid syndrome + venous thromboemboli, pulmonary emboli, thrombotic microangiopathy, adrenal hemorrhage, coronary vasculitis, and aortitis	40-49	Hydroxychloroquine, cyclophosphamide, low-dose prednisone, rituximab and eculizumab.	remdesivir (1, 72, 128), high-dose prednisone (1-5), methylprednisolone (126), Regeneron (145), IVIG, cyclophosphamide and ruxolitinib (133-154)	1	1	negative (28, 107) positive (81, 87)	Y144F, T478K, E484K, S494P, I870V, L141_V143 (75); Q493K, N501Y, Q183H (128); P9L, Y489H (143); N440D, A1020S, S12_L18, (146); Y144-, E484Q, F486I (152)	A3070V, S166A, T30I, S83L (75); A2V, Q94K (128); H125Y (143); A208S (146)	152	1	16	0.105263	25	0.164474	yes	12
Jensen P1	NA	B.1	Renal disease	70-79	Rituximab, high-dose prednisolone	bamlanivimab (2), CP (16, 18)	1	1	-	E484K (12); E484Q (14)	none	16	1	2	0.125	2	0.125	yes	2
Jensen P2	NA	B.1.1.401	AIDS	40-49	tenofovir alafenamide, emtricitabine and bictegravir	bamlanivimab (3), CP (18), remdesivir (22)	0	0	-	Q954L (7); E484K (9)	I502T, D155Y, A81S (7); A15S (9)	23	1	2	0.0869565	6	0.26087	yes	2
Jensen P3	NA	B.1.177	Folicular lymphoma	60-69	Obinutuzumab, thiotepa, cytarabine, etoposide	bamlanivimab (76), CP (104)	0	1	-	E484K (81)	none	89	1	1	0.011236	1	0.011236	no	0
Jensen P4	NA	B.1.177	Heart transplant	60-69	cyclosporine, azathioprine, low-dose prednisolone, pyrimethamine and clindamycin	dexamethasone (6-15), bamlanivimab (2)	1	0		E484K (19)	none	27	1	1	0.037037	1	0.037037	no	0
Jensen P5	NA	B.1.258	CLL	60-69	ibrutinib	CP (57, 60), regeneron (71), bamlanivimab (45), casirivimab/imdevimab (71)	1	1	-	G1219C (49); E484K (52)	I2501T (49); L590F (51)	72	1	1	0.0138889	3	0.0416667	yes	1
Jensen P6	NA	B.1.160	Kidney transplant	60-69	tacrolimus, mycophenolate, mofetil, prednisolone	CP (1), bamlanivimab (17)	1	0	-	none	none	20	1	0	0	0	0	no	0
Karim	09/2020- 03/2021	B.1.1.273	AIDS	30-39	ART (tenofovir, emtricitabine and efavirenz), dexamethasone	-	1	0	negative (6, 20, 34, 71, 106, 190)	E484K, A1078V (7); R190K, K417T, F490S, P9L (71); D427Y, N501 (190)	none	190	1	8	0.0421053	8	0.0421053	yes	5
Kemp	05/2020-08/2020	B.1.1.28 P.2	Marginal B cell lymphoma	70-79	Rituximab, vincristine, prednisolone, cyclophosphamide	remdesivir (41, 54, 63, 92), CP (63, 65)	1	1	negative (39) positive (64, 66, 71, 90, 94, 98)	I69_V70, D796H (82); Y200H, T240I (86); S13I, W64G, P330S (93); P812S (101)	I693T, V4558L (66); K1720N, Q28R (82); N6629S (86); T30I, S1218N, T3058I, D3479N, I3835M, V5184I, Y5648C, L19I, H125Y (93); E22D (98)	101	1	8	0.0792079	23	0.227723	yes	22
Leung	11/2020-02/2021	B.1.1.306	ALL	20-29	Inotuzumab, high-dose dexamethasone, lactate dehydrogenase, sulfamethoxazole, voriconazole	high-dose dexamethasone (33, 65) low-dose dexamethasone (43) remdesivir (91)	1	1	negative (87)	Y144- (33); S494P (97)	D1323A, T1638I (78); S37P (97)	97	1	2	0.0206186	5	0.0515464	no	0
Perez Lago P1	03/2020-09/2020	B /19A	Follicular lymphoma	50-59	Rituximab, corticosteroids	corticosteroids (64-77, 125-194) Lopinavir/ritonavir (69, 84, 108) remdesivir (75-84, 98-106, 126-133) HP (125)	1	1	negative (66, 100, 115, 120)	S172A (126)	A2325V, S81P (99); T1504I, C5191R (114); I6721M, C102S (126)	189	0	1	0.00529101	7	0.037037	yes	4
Perez Lago P2	03/2020-09/2020	B.1.5	Follicular lymphoma	40-49	Rituximab-bendamustine, lymphopenia	HP (68, 82) Remdesivir (69-77, 83-91) lopinavir/ritonavir (18, 54, 67) corticosteroids (18, 56) Anti inflammatory Ab (19, 25, 28) Immunoglobulins (52, 87, 92)	1	1	negative (51, 94, 111, 171) positive (74-80)	D88E, I788V (143)	T30I (68); G934V, T1322I, P1640L, A12T (100); T1022I, I1274V, T1322A, D1639N, V3718F, A5017T, H5488Y (114); T11I (121); T1277A, N4167K, C5089F, I121L, E31V, S232R (143)	143	0	2	0.013986	21	0.146853	yes	9
Perez Lago P3	04/2020-07/2020	A.5	Follicular lymphoma	60-69	lopinavir/ritonavir, azithromycin, and ertapenem	lopinavir/ritonavir (0, 16), hydroxychloroquine (0), and ceftriaxone (0), azithromycin (16) ertapenem (16), IVIG (20), Remdesivir (32-42, 49-59), high-dose methylprednisolone (35), HP (58)	1	0	negative (40, 60)	none	D144G, I659V, S2303F, V5184I (66)	66	0	0	0	4	0.0606061	no	0
Tarhini P1	06/2020-09/2020	B.1	AIDS, leukoencephalopathy	60-69	ART	-	0	0	negative (NA)	none	none	75	0	0	0	0	0	no	0
Tarhini P2	04/2020-06/2020	B.1	Heart transplanted, chronic kidney disease	70-79	prednisone, mycophenolic acid, belatacept	-	0	0	negative (NA)	none	none	103	0	0	0	0	0	no	0
Truong P2	05/2020-11/2021	B.1.5	B-ALL	20-29	Cyclophosphamide and Fludarabine as lymphodepleting agents prior to CAR-T cell therapy	remdesivir (20, 30), CP (78, 103, 110, 123, 130, 137)	0	1	negative (29, 91, 118) positive (109, 130, 137, 140)	T95I (127); Y145- (134); L141_Y144 (137); T22I (144)	M3655I, R4849C, A105V (40); L3352F (99); G82S, L3915F (117); A6707V, T3255I (127); P892A, S3149F, S171L, S197T (134); T5538I (144)	144	1	4	0.0277778	17	0.118056	yes	14
Truong P3	05/2020-11/2020	B.1	B-ALL	0-9	Cyclophosphamide, cytarabine, thioguanine, vincristine, dexamethasone, methotrexate, mercaptopurine	remdesivir (32)	1	1	negative (57, 140, 165) positive (83)	I197T (68); S13I, K97M, L141_V143, R190K, V483A, E484K (139), N211K, N440K (162)	E6378D, Q9H (67); P5562L (68); E797A, H1500Y, M3669V, T30I, N48D, S50I, H125Y, T11I (139); C720F, L3606F, T148A (162)	162	1	9	0.0555556	23	0.141975	yes	7
Harari P1	01/2021-03/2021	B.1.1.7	CLL	60-69	Rituximab, venetoclax	Bamlanivimab (16)	0	1	-	E484Q (36)	S5398L, P1640L (36); I5849V, M19T (37); G150S, T1638A (56)	56	1	1	0.0178571	7	0.125	yes	1
Harari P2	06/2021-10/2021	B.1.1.50	Follicular lymphoma	60-69	obinutuzumab	-	0	1	-	none	Q3279R, D6300N (65)	65	0	0	0	2	0.0307692	no	0
Harari P3	01/2021-03/2021	B.1.362	Hodgkin's lymphoma	30-39	-	Bamlanivimab (15)	0	0	-	G485R (51); W258C (60)	G618D, P5968L, T16M (51); W131C (60); T6022I (68)	88	1	2	0.0227273	7	0.0795455	yes	2
Harari P4	01/2021-03/2021	B.1.1.7	Autoimmune skin disease	70-79	high-dose steroids, azathioprine	high-dose prednison, IVIG	1	0	-	none	F480L (13)	36	0	0	0	1	0.0277778	yes	1
Harari P5	10/2020-01/2021	B.1.1.50	ALL	0-9	CAR-T, Inotuzumab	CP (33,34,42,43)	0	1	negative (22, 53) positive (46)	E484K (30); F490L (40); Y144- (68)	D3L (27); S5490L (30); T727I, T2154I, P5726S, S40P (40)	75	1	3	0.04	9	0.12	yes	6
Harari P6	12/2020-02/2020	B.1.1.50	CLL	80-89	obinutuzumab, ibrutinib,	-	1	0	-	none	P1321S, A105V, I6012T, Q6279H (35)	37	0	0	0	4	0.108108	yes	4
*mutations were only counted once in the case of re-appearance.

## Sheet: Table S3
Table S3, Harari et al., Time-points sequenced per patients with chronic infections
ref	Day of sequencing	CoV Ab treatment (1-8d prior to seq)	Day of CoV Ab treatment	Serology 8 days prior seq	Day of serology test	Viral rebound (negative/borderline drop prior to seq event)	# Spike mutations	Ab evasion	Type of sample*
Avanzato T2	70	0	-	NA	-	0	1	1	NP
Avanzato T3	85	1	82	1	82	1	0	0	NP
Avanzato T4	105	0	-	NA	-	0	0	0	NP
Baang T2	12	0	-	NA	-	0	0	0	NP
Baang T3	22	0	-	NA	-	0	0	0	NP
Baang T4	29	0	-	NA	-	0	0	0	NP
Baang T5	29	0	-	NA	-	0	0	0	Sp
Baang T6	33	1	31	0	30	0	0	0	Sp
Baang T7	38	1	31	0	30	0	0	0	Sp
Baang T8	93	0	-	NA	-	0	0	0	NP
Baang T9	106	0	-	NA	-	0	0	0	NP
Borges T2	164	0	-	NA	-	1	6	1	BAL
Borges T3	171	0	-	0	171	0	0	0	BAL
Chen T2	7	1	2	NA	-	0	0	0	TA
Chen T3	21	0	-	NA	-	0	0	0	TA
Chen T4	27	0	-	NA	-	0	2	1	TA
Choi T2	25	0	-	NA	-	0	0	0	NP
Choi T3	75	0	-	NA	-	1	6	1	NP
Choi T4	81	0	-	1	81	0	0	0	NP
Choi T5	128	0	-	NA	-	1	3	0	NP
Choi T6	130	0	-	NA	-	0	0	0	NP
Choi T7	143	0	-	NA	-	1	2	1	NP
Choi T8	146	1	145	NA	-	0	3	1	NP
Choi T9	152	1	145	NA	-	0	3	1	NP
Jensen P1 T2	12	0	-	NA	-	0	1	1	NP
Jensen P1 T3	14	0	-	NA	-	0	1	1	NP
Jensen P1 T4	16	0	-	NA	-	0	0	0	NP
Jensen P2 T2	7	1	3	NA	-	0	1	0	NP
Jensen P2 T3	9	1	3	NA	-	0	1	1	NP
Jensen P2 T4	12	0	-	NA	-	0	0	0	NP
Jensen P2 T5	16	0	-	NA	-	0	0	0	NP
Jensen P2 T6	20	1	18	NA	-	0	0	0	NP
Jensen P2 T7	21	1	18	NA	-	0	0	0	NP
Jensen P2 T8	23	1	18	NA	-	0	0	0	NP
Jensen P3 T2	81	1	76	NA	-	0	1	1	NP
Jensen P3 T3	82	1	76	NA	-	0	0	0	NP
Jensen P3 T4	84	1	76	NA	-	0	0	0	NP
Jensen P3 T5	89	0	-	NA	-	0	0	0	NP
Jensen P4 T2	19	0	-	NA	-	1	1	1	NP
Jensen P4 T3	25	0	-	NA	-	0	0	0	NP
Jensen P4 T4	27	0	-	NA	-	0	0	0	NP
Jensen P5 T2	46	1	45	NA	-	0	0	0	NP
Jensen P5 T3	49	1	45	NA	-	0	0	0	NP
Jensen P5 T4	51	1	45	NA	-	0	0	0	NP
Jensen P5 T5	52	1	45	NA	-	0	1	1	NP
Jensen P5 T6	72	1	71	NA	-	0	0	0	NP
Jensen P6 T2	4	1	1	NA	-	0	0	0	NP
Jensen P6 T3	7	1	1	NA	-	0	0	0	NP
Jensen P6 T4	11	0	-	NA	-	0	0	0	NP
Jensen P6 T5	15	0	-	NA	-	0	0	0	NP
Jensen P6 T6	19	1	17	NA	-	0	0	0	NP
Jensen P6 T7	20	0	-	NA	-	0	0	0	NP
Karim T2	7	0	-	0	6	0	2	1	NP
Karim T3	20	0	-	0	20	0	0	0	NP
Karim T4	34	0	-	0	34	0	0	0	NP
Karim T5	71	0	-	0	71	0	4	1	NP
Karim T6	106	0	-	0	106	0	0	0	NP
Karim T7	190	0	-	0	190	0	2	1	NP
Kemp T2	37	0	-	NA	-	0	0	0	NP
Kemp T3	41	0	-	0	39	0	0	0	NP
Kemp T4	45	0	-	0	39	0	0	0	NP
Kemp T5	50	0	-	NA	-	0	0	0	NP
Kemp T6	55	0	-	NA	-	0	0	0	NP
Kemp T7	66	1	63	1	64, 66	0	0	0	NP
Kemp T8	82	0	-	NA	-	1	2	1	NP
Kemp T9	86	0	-	NA	-	0	2	0	NP
Kemp T10	93	0	-	1	90	0	3	0	NP
Kemp T11	98	0	-	1	94	0	0	0	NP
Kemp T12	99	0	-	1	98	0	0	0	NP
Kemp T13	100	0	-	1	98	0	0	0	NP
Kemp T14	101	0	-	1	98	0	1	0	NP
Leung T2	33	0	-	NA	-	0	1	1	NP
Leung T3	78	0	-	NA	-	0	0	0	NP
Leung T4	91	0	-	0	87	0	0	0	NP
Leung T5	97	0	-	0	87	0	1	1	NP
Perez Lago P1 T2	86	0	-	NA	-	0	0	0	NP
Perez Lago P1 T3	99	0	-	NA	-	0	0	0	NP
Perez Lago P1 T3	114	0	-	NA	-	0	0	0	NP
Perez Lago P1 T4	126	0	-	0	120	0	1	0	NP
Perez Lago P1 T5	136	0	-	NA	-	0	0	0	NP
Perez Lago P1 T6	145	0	-	NA	-	0	0	0	NP
Perez Lago P1 T7	167	0	-	NA	-	0	0	0	NP
Perez Lago P1 T8	189	0	-	NA	-	0	0	0	NP
Perez Lago P2 T2	37	0	-	NA	-	0	0	0	NP
Perez Lago P2 T3	49	0	-	NA	-	0	0	0	NP
Perez Lago P2 T4	68	0	-	NA	-	0	0	0	Plasma
Perez Lago P2 T5	81	0	-	1	80	0	0	0	NP
Perez Lago P2 T6	100	0	-	NA	-	0	0	0	NP
Perez Lago P2 T7	107	0	-	NA	-	0	0	0	NP
Perez Lago P2 T8	114	0	-	0	111	0	0	0	NP
Perez Lago P2 T9	121	0	-	NA	-	0	0	0	NP
Perez Lago P2 T10	143	0	-	NA	-	0	2	0	NP
Perez Lago P3 T2	17	0	-	NA	-	0	0	0	plasma
Perez Lago P3 T3	21	0	-	NA	-	0	0	0	NP
Perez Lago P3 T4	49	0	-	NA	-	0	0	0	NP
Perez Lago P3 T5	56	0	-	NA	-	0	0	0	NP
Perez Lago P3 T6	66	1	58	0	60	0	0	0	NP
Tarhini P1 T2	35	0	-	NA	-	0	0	0	NP
Tarhini P1 T3	53	0	-	NA	-	0	0	0	NP
Tarhini P1 T4	75	0	-	NA	-	0	0	0	NP
Tarhini P2 T2	91	0	-	NA	-	0	0	0	NP
Tarhini P2 T3	103	0	-	NA	-	0	0	0	NP
Troung P2 T2	11	0	-	NA	-	0	0	0	NP/OP
Troung P2 T3	18	0	-	NA	-	0	0	0	NP/OP
Troung P2 T4	27	0	-	NA	-	0	0	0	NP/OP
Troung P2 T5	40	0	-	NA	-	0	0	0	NP/OP
Troung P2 T6	77	0	-	NA	-	0	0	0	NP/OP
Troung P2 T7	92	0	-	0	91	0	0	0	NP/OP
Troung P2 T8	99	1	-	0	91	0	0	0	NP/OP
Troung P2 T9	117	1	110	1	109	0	0	0	NP/OP
Troung P2 T10	120	0	-	0	118	0	0	0	NP/OP
Troung P2 T11	127	1	123	NA	-	0	1	0	NP/OP
Troung P2 T12	134	1	130	1	130	0	1	1	NP/OP
Troung P2 T13	137	1	130	1	137	0	1	1	NP/OP
Troung P2 T14	144	1	137	1	140	0	1	0	NP/OP
Troung P3 T2	15	0	-	NA	-	0	0	0	NP/OP
Troung P3 T3	67	0	-	NA	-	0	0	0	NP/OP
Troung P3 T4	68	0	-	NA	-	0	1	0	NP/OP
Troung P3 T5	139	0	-	NA	-	0	6	1	NP/OP
Troung P3 T6	162	0	-	NA	-	0	2	0	NP/OP
Harari P1 T2	36	0	-	NA	-	1	1	1	NP
Harari P1 T3	37	0	-	NA	-	0	0	0	NP
Harari P1 T4	56	0	-	NA	-	0	0	0	NP
Harari P2 T5	65	0	-	NA	-	1	0	0	NP
Harari P3 T2	17	1	15	NA	-	0	0	0	NP
Harari P3 T3	23	0	-	NA	-	0	0	0	NP
Harari P3 T4	51	0	-	NA	-	1	1	1	NP
Harari P3 T5	60	0	-	NA	-	0	1	0	NP
Harari P3 T6	88	0	-	NA	-	0	0	0	NP
Harari P4 T2	10	0	-	NA	-	0	0	0	NP
Harari P4 T3	13	0	-	NA	-	0	0	0	NP
Harari P4 T4	18	0	-	NA	-	0	0	0	NP
Harari P4 T5	25	0	-	NA	-	0	0	0	NP
Harari P4 T6	28	0	-	NA	-	0	0	0	NP
Harari P4 T7	36	0	-	NA	-	0	0	0	NP
Harari P5 T2	12	0	-	NA	-	0	0	0	NP
Harari P5 T3	20	0	-	NA	-	0	0	0	NP
Harari P5 T4	30	0	-	0	22	0	1	1	NP
Harari P5 T5	40	1	33,34	NA	-	1	1	1	NP
Harari P5 T6	44	1	42,43	NA	-	0	0	0	NP
Harari P5 T7	68	0	-	NA	-	1	1	1	NP
Harari P5 T8	75	0	-	NA	-	0	0	0	NP
Harari P6 T2	22	0	-	NA	-	0	0	0	NP
Harari P6 T3	30	0	-	NA	-	0	0	0	NP
Harari P6 T4	35	0	-	NA	-	0	0	0	NP
Harari P6 T5	37	0	-	NA	-	0	0	0	NP
* NP - nasophayngeal, OP - orophayngeal, SP - sputum, BAL - bronchoalveolar lavage , TA - tracheal aspirates

## Sheet: Table S4
Table S4, Harari et al., Mutation counts used to create Figures 1 and S1
position	count	group
509	1	Chronic infection
518	1	Chronic infection
606	1	Chronic infection
677	1	Chronic infection
696	1	Chronic infection
713	1	Chronic infection
823	1	Chronic infection
913	1	Chronic infection
1387	1	Chronic infection
1570	1	Chronic infection
1703	1	Chronic infection
1770	1	Chronic infection
2035	1	Chronic infection
2113	1	Chronic infection
2118	1	Chronic infection
2240	1	Chronic infection
2343	1	Chronic infection
2424	1	Chronic infection
2445	1	Chronic infection
2655	1	Chronic infection
2939	1	Chronic infection
3066	1	Chronic infection
3330	1	Chronic infection
3421	1	Chronic infection
3523	1	Chronic infection
3918	1	Chronic infection
4085	1	Chronic infection
4094	1	Chronic infection
4226	1	Chronic infection
4229	1	Chronic infection
4230	2	Chronic infection
4233	1	Chronic infection
4763	1	Chronic infection
4776	1	Chronic infection
4795	1	Chronic infection
4832	1	Chronic infection
4891	1	Chronic infection
5020	1	Chronic infection
5100	1	Chronic infection
5144	1	Chronic infection
5178	2	Chronic infection
5180	1	Chronic infection
5183	1	Chronic infection
5184	1	Chronic infection
5338	1	Chronic infection
5384	2	Chronic infection
5425	1	Chronic infection
5590	1	Chronic infection
5812	1	Chronic infection
6518	1	Chronic infection
6726	1	Chronic infection
6843	1	Chronic infection
7165	1	Chronic infection
7173	1	Chronic infection
7239	1	Chronic infection
7767	1	Chronic infection
7945	1	Chronic infection
8290	1	Chronic infection
8440	1	Chronic infection
8905	1	Chronic infection
9165	1	Chronic infection
9438	2	Chronic infection
9474	1	Chronic infection
9711	1	Chronic infection
9733	1	Chronic infection
10029	1	Chronic infection
10319	1	Chronic infection
10369	1	Chronic infection
10700	1	Chronic infection
10834	1	Chronic infection
11083	1	Chronic infection
11230	1	Chronic infection
11270	1	Chronic infection
11417	1	Chronic infection
11451	1	Chronic infection
11620	1	Chronic infection
11770	1	Chronic infection
12008	1	Chronic infection
12068	1	Chronic infection
12121	1	Chronic infection
12400	1	Chronic infection
12766	1	Chronic infection
13665	1	Chronic infection
13768	1	Chronic infection
13860	1	Chronic infection
13936	1	Chronic infection
14178	1	Chronic infection
14313	1	Chronic infection
14520	1	Chronic infection
14724	1	Chronic infection
14809	1	Chronic infection
15240	1	Chronic infection
15313	1	Chronic infection
15530	1	Chronic infection
15543	1	Chronic infection
15714	1	Chronic infection
15720	1	Chronic infection
15814	2	Chronic infection
15835	1	Chronic infection
16014	1	Chronic infection
16374	1	Chronic infection
16457	1	Chronic infection
16620	1	Chronic infection
16726	1	Chronic infection
16877	1	Chronic infection
16949	1	Chronic infection
17127	1	Chronic infection
17207	1	Chronic infection
17440	1	Chronic infection
17550	1	Chronic infection
17809	1	Chronic infection
17895	1	Chronic infection
18167	1	Chronic infection
18299	1	Chronic infection
18329	1	Chronic infection
18555	1	Chronic infection
18870	1	Chronic infection
19101	1	Chronic infection
19162	1	Chronic infection
19398	1	Chronic infection
19420	1	Chronic infection
19944	1	Chronic infection
20150	1	Chronic infection
20262	1	Chronic infection
20384	1	Chronic infection
20427	1	Chronic infection
20580	1	Chronic infection
20759	1	Chronic infection
21057	1	Chronic infection
21306	1	Chronic infection
21557	1	Chronic infection
21570	1	Chronic infection
21588	2	Chronic infection
21596	1	Chronic infection
21600	2	Chronic infection
21611	1	Chronic infection
21627	1	Chronic infection
21658	1	Chronic infection
21691	1	Chronic infection
21711	1	Chronic infection
21752	1	Chronic infection
21765	1	Chronic infection
21822	1	Chronic infection
21826	1	Chronic infection
21846	1	Chronic infection
21852	1	Chronic infection
21983	6	Chronic infection
21992	3	Chronic infection
21993	1	Chronic infection
21995	1	Chronic infection
22076	1	Chronic infection
22111	1	Chronic infection
22131	2	Chronic infection
22152	1	Chronic infection
22160	1	Chronic infection
22195	1	Chronic infection
22227	1	Chronic infection
22264	1	Chronic infection
22281	1	Chronic infection
22336	1	Chronic infection
22339	1	Chronic infection
22550	1	Chronic infection
22812	1	Chronic infection
22841	1	Chronic infection
22843	1	Chronic infection
22880	1	Chronic infection
22882	1	Chronic infection
22909	1	Chronic infection
22995	1	Chronic infection
23010	1	Chronic infection
23012	10	Chronic infection
23012	3	Chronic infection
23015	1	Chronic infection
23018	1	Chronic infection
23027	1	Chronic infection
23031	1	Chronic infection
23032	1	Chronic infection
23039	1	Chronic infection
23042	2	Chronic infection
23063	2	Chronic infection
23114	1	Chronic infection
23191	1	Chronic infection
23290	1	Chronic infection
23638	1	Chronic infection
23924	1	Chronic infection
23948	1	Chronic infection
24170	1	Chronic infection
24193	1	Chronic infection
24423	1	Chronic infection
24620	1	Chronic infection
24751	1	Chronic infection
24795	1	Chronic infection
24829	1	Chronic infection
25033	1	Chronic infection
25217	1	Chronic infection
25506	1	Chronic infection
25510	1	Chronic infection
25785	1	Chronic infection
25855	1	Chronic infection
25888	1	Chronic infection
25904	1	Chronic infection
26299	1	Chronic infection
26305	1	Chronic infection
26333	5	Chronic infection
26386	1	Chronic infection
26393	1	Chronic infection
26491	1	Chronic infection
26492	1	Chronic infection
26497	1	Chronic infection
26511	1	Chronic infection
26527	1	Chronic infection
26647	1	Chronic infection
26763	1	Chronic infection
26895	3	Chronic infection
27112	1	Chronic infection
27235	1	Chronic infection
27257	1	Chronic infection
27459	1	Chronic infection
27508	1	Chronic infection
27618	1	Chronic infection
27634	1	Chronic infection
27641	1	Chronic infection
27673	1	Chronic infection
27707	2	Chronic infection
27798	1	Chronic infection
27800	1	Chronic infection
27899	1	Chronic infection
27925	2	Chronic infection
28198	1	Chronic infection
28253	1	Chronic infection
28254	1	Chronic infection
28280	1	Chronic infection
28300	1	Chronic infection
28320	1	Chronic infection
28321	1	Chronic infection
28356	1	Chronic infection
28365	1	Chronic infection
28382	1	Chronic infection
28715	1	Chronic infection
28895	1	Chronic infection
28969	1	Chronic infection
29095	1	Chronic infection
29700	1	Chronic infection
29742	1	Chronic infection
29745	1	Chronic infection
29825	1	Chronic infection
210	1	VOCs
733	1	VOCs
913	1	VOCs
1059	1	VOCs
2749	1	VOCs
2832	1	VOCs
3267	1	VOCs
3828	1	VOCs
4055	1	VOCs
5230	1	VOCs
5386	1	VOCs
5388	1	VOCs
5648	1	VOCs
5986	1	VOCs
6319	1	VOCs
6512	1	VOCs
6515	1	VOCs
6613	1	VOCs
6954	1	VOCs
8393	1	VOCs
10029	1	VOCs
10449	1	VOCs
11285	1	VOCs
11288	4	VOCs
11291	4	VOCs
11294	3	VOCs
11537	1	VOCs
12778	1	VOCs
13195	1	VOCs
13860	1	VOCs
14676	1	VOCs
15240	1	VOCs
15279	1	VOCs
16176	1	VOCs
21618	1	VOCs
21621	1	VOCs
21638	1	VOCs
21762	1	VOCs
21767	2	VOCs
21770	2	VOCs
21801	1	VOCs
21846	1	VOCs
21974	1	VOCs
21986	1	VOCs
21989	1	VOCs
21992	2	VOCs
22029	1	VOCs
22132	1	VOCs
22193	1	VOCs
22196	1	VOCs
22206	1	VOCs
22283	1	VOCs
22286	1	VOCs
22289	1	VOCs
22578	1	VOCs
22679	1	VOCs
22686	1	VOCs
22812	1	VOCs
22813	2	VOCs
22882	1	VOCs
22898	1	VOCs
22917	1	VOCs
22992	1	VOCs
22995	2	VOCs
23012	2	VOCs
23040	1	VOCs
23048	1	VOCs
23055	1	VOCs
23063	4	VOCs
23075	1	VOCs
23271	1	VOCs
23403	5	VOCs
23525	2	VOCs
23599	1	VOCs
23603	2	VOCs
23604	1	VOCs
23664	1	VOCs
23709	1	VOCs
23854	1	VOCs
23948	1	VOCs
24130	1	VOCs
24424	1	VOCs
24469	1	VOCs
24503	1	VOCs
24506	1	VOCs
24642	1	VOCs
24914	1	VOCs
25000	1	VOCs
25418	1	VOCs
25469	1	VOCs
25563	1	VOCs
25584	1	VOCs
26456	1	VOCs
26530	1	VOCs
26709	1	VOCs
26767	1	VOCs
27259	1	VOCs
27667	1	VOCs
27752	1	VOCs
27807	1	VOCs
27972	1	VOCs
28048	1	VOCs
28111	1	VOCs
28253	1	VOCs
28271	2	VOCs
28280	1	VOCs
28311	1	VOCs
28365	1	VOCs
28367	1	VOCs
28370	1	VOCs
28512	1	VOCs
28877	1	VOCs
28878	1	VOCs
28887	1	VOCs
28977	1	VOCs
29402	1	VOCs
29585	1	VOCs
29611	1	VOCs
3	1	3 Global sequences (12/2019-08/2020)
4	1	3 Global sequences (12/2019-08/2020)
5	2	3 Global sequences (12/2019-08/2020)
6	2	3 Global sequences (12/2019-08/2020)
17	1	3 Global sequences (12/2019-08/2020)
18	1	3 Global sequences (12/2019-08/2020)
19	1	3 Global sequences (12/2019-08/2020)
24	1	3 Global sequences (12/2019-08/2020)
27	1	3 Global sequences (12/2019-08/2020)
36	1	3 Global sequences (12/2019-08/2020)
100	1	3 Global sequences (12/2019-08/2020)
187	1	3 Global sequences (12/2019-08/2020)
219	1	3 Global sequences (12/2019-08/2020)
241	1	3 Global sequences (12/2019-08/2020)
261	1	3 Global sequences (12/2019-08/2020)
298	1	3 Global sequences (12/2019-08/2020)
313	2	3 Global sequences (12/2019-08/2020)
335	1	3 Global sequences (12/2019-08/2020)
337	1	3 Global sequences (12/2019-08/2020)
346	1	3 Global sequences (12/2019-08/2020)
361	1	3 Global sequences (12/2019-08/2020)
379	1	3 Global sequences (12/2019-08/2020)
398	1	3 Global sequences (12/2019-08/2020)
401	1	3 Global sequences (12/2019-08/2020)
445	1	3 Global sequences (12/2019-08/2020)
505	1	3 Global sequences (12/2019-08/2020)
545	1	3 Global sequences (12/2019-08/2020)
582	1	3 Global sequences (12/2019-08/2020)
601	1	3 Global sequences (12/2019-08/2020)
606	1	3 Global sequences (12/2019-08/2020)
618	1	3 Global sequences (12/2019-08/2020)
626	1	3 Global sequences (12/2019-08/2020)
629	1	3 Global sequences (12/2019-08/2020)
675	1	3 Global sequences (12/2019-08/2020)
704	1	3 Global sequences (12/2019-08/2020)
751	1	3 Global sequences (12/2019-08/2020)
772	1	3 Global sequences (12/2019-08/2020)
832	1	3 Global sequences (12/2019-08/2020)
872	1	3 Global sequences (12/2019-08/2020)
875	1	3 Global sequences (12/2019-08/2020)
884	1	3 Global sequences (12/2019-08/2020)
895	1	3 Global sequences (12/2019-08/2020)
1059	1	3 Global sequences (12/2019-08/2020)
1063	1	3 Global sequences (12/2019-08/2020)
1101	1	3 Global sequences (12/2019-08/2020)
1139	1	3 Global sequences (12/2019-08/2020)
1141	1	3 Global sequences (12/2019-08/2020)
1163	1	3 Global sequences (12/2019-08/2020)
1179	1	3 Global sequences (12/2019-08/2020)
1186	1	3 Global sequences (12/2019-08/2020)
1202	1	3 Global sequences (12/2019-08/2020)
1279	1	3 Global sequences (12/2019-08/2020)
1289	1	3 Global sequences (12/2019-08/2020)
1319	1	3 Global sequences (12/2019-08/2020)
1342	1	3 Global sequences (12/2019-08/2020)
1387	1	3 Global sequences (12/2019-08/2020)
1397	1	3 Global sequences (12/2019-08/2020)
1473	1	3 Global sequences (12/2019-08/2020)
1477	1	3 Global sequences (12/2019-08/2020)
1498	1	3 Global sequences (12/2019-08/2020)
1519	1	3 Global sequences (12/2019-08/2020)
1543	1	3 Global sequences (12/2019-08/2020)
1548	1	3 Global sequences (12/2019-08/2020)
1593	1	3 Global sequences (12/2019-08/2020)
1598	1	3 Global sequences (12/2019-08/2020)
1625	2	3 Global sequences (12/2019-08/2020)
1666	1	3 Global sequences (12/2019-08/2020)
1690	1	3 Global sequences (12/2019-08/2020)
1698	1	3 Global sequences (12/2019-08/2020)
1758	1	3 Global sequences (12/2019-08/2020)
1813	1	3 Global sequences (12/2019-08/2020)
1843	1	3 Global sequences (12/2019-08/2020)
1913	1	3 Global sequences (12/2019-08/2020)
1957	1	3 Global sequences (12/2019-08/2020)
2091	1	3 Global sequences (12/2019-08/2020)
2113	1	3 Global sequences (12/2019-08/2020)
2142	1	3 Global sequences (12/2019-08/2020)
2144	1	3 Global sequences (12/2019-08/2020)
2153	1	3 Global sequences (12/2019-08/2020)
2173	1	3 Global sequences (12/2019-08/2020)
2219	1	3 Global sequences (12/2019-08/2020)
2226	1	3 Global sequences (12/2019-08/2020)
2246	1	3 Global sequences (12/2019-08/2020)
2276	1	3 Global sequences (12/2019-08/2020)
2288	1	3 Global sequences (12/2019-08/2020)
2416	1	3 Global sequences (12/2019-08/2020)
2432	1	3 Global sequences (12/2019-08/2020)
2480	1	3 Global sequences (12/2019-08/2020)
2508	1	3 Global sequences (12/2019-08/2020)
2509	1	3 Global sequences (12/2019-08/2020)
2527	1	3 Global sequences (12/2019-08/2020)
2528	1	3 Global sequences (12/2019-08/2020)
2558	1	3 Global sequences (12/2019-08/2020)
2658	1	3 Global sequences (12/2019-08/2020)
2668	1	3 Global sequences (12/2019-08/2020)
2869	1	3 Global sequences (12/2019-08/2020)
2891	1	3 Global sequences (12/2019-08/2020)
2942	1	3 Global sequences (12/2019-08/2020)
2997	1	3 Global sequences (12/2019-08/2020)
3011	1	3 Global sequences (12/2019-08/2020)
3034	1	3 Global sequences (12/2019-08/2020)
3037	2	3 Global sequences (12/2019-08/2020)
3065	1	3 Global sequences (12/2019-08/2020)
3106	1	3 Global sequences (12/2019-08/2020)
3140	1	3 Global sequences (12/2019-08/2020)
3261	1	3 Global sequences (12/2019-08/2020)
3317	1	3 Global sequences (12/2019-08/2020)
3369	1	3 Global sequences (12/2019-08/2020)
3373	1	3 Global sequences (12/2019-08/2020)
3438	1	3 Global sequences (12/2019-08/2020)
3483	1	3 Global sequences (12/2019-08/2020)
3562	1	3 Global sequences (12/2019-08/2020)
3583	1	3 Global sequences (12/2019-08/2020)
3602	1	3 Global sequences (12/2019-08/2020)
3778	1	3 Global sequences (12/2019-08/2020)
3790	1	3 Global sequences (12/2019-08/2020)
3796	1	3 Global sequences (12/2019-08/2020)
3843	1	3 Global sequences (12/2019-08/2020)
3856	1	3 Global sequences (12/2019-08/2020)
3861	1	3 Global sequences (12/2019-08/2020)
3871	1	3 Global sequences (12/2019-08/2020)
3880	1	3 Global sequences (12/2019-08/2020)
3951	1	3 Global sequences (12/2019-08/2020)
3961	1	3 Global sequences (12/2019-08/2020)
4002	1	3 Global sequences (12/2019-08/2020)
4012	1	3 Global sequences (12/2019-08/2020)
4025	1	3 Global sequences (12/2019-08/2020)
4113	1	3 Global sequences (12/2019-08/2020)
4136	1	3 Global sequences (12/2019-08/2020)
4202	2	3 Global sequences (12/2019-08/2020)
4255	1	3 Global sequences (12/2019-08/2020)
4331	1	3 Global sequences (12/2019-08/2020)
4346	1	3 Global sequences (12/2019-08/2020)
4347	1	3 Global sequences (12/2019-08/2020)
4369	1	3 Global sequences (12/2019-08/2020)
4390	1	3 Global sequences (12/2019-08/2020)
4436	1	3 Global sequences (12/2019-08/2020)
4457	1	3 Global sequences (12/2019-08/2020)
4476	1	3 Global sequences (12/2019-08/2020)
4510	2	3 Global sequences (12/2019-08/2020)
4545	1	3 Global sequences (12/2019-08/2020)
4582	1	3 Global sequences (12/2019-08/2020)
4585	1	3 Global sequences (12/2019-08/2020)
4657	2	3 Global sequences (12/2019-08/2020)
4683	1	3 Global sequences (12/2019-08/2020)
4752	1	3 Global sequences (12/2019-08/2020)
4755	1	3 Global sequences (12/2019-08/2020)
4784	1	3 Global sequences (12/2019-08/2020)
4866	1	3 Global sequences (12/2019-08/2020)
4868	1	3 Global sequences (12/2019-08/2020)
5078	1	3 Global sequences (12/2019-08/2020)
5105	1	3 Global sequences (12/2019-08/2020)
5157	1	3 Global sequences (12/2019-08/2020)
5223	1	3 Global sequences (12/2019-08/2020)
5230	1	3 Global sequences (12/2019-08/2020)
5365	2	3 Global sequences (12/2019-08/2020)
5513	1	3 Global sequences (12/2019-08/2020)
5544	1	3 Global sequences (12/2019-08/2020)
5554	1	3 Global sequences (12/2019-08/2020)
5628	1	3 Global sequences (12/2019-08/2020)
5629	1	3 Global sequences (12/2019-08/2020)
5654	1	3 Global sequences (12/2019-08/2020)
5700	1	3 Global sequences (12/2019-08/2020)
5730	1	3 Global sequences (12/2019-08/2020)
5784	1	3 Global sequences (12/2019-08/2020)
5806	1	3 Global sequences (12/2019-08/2020)
5812	1	3 Global sequences (12/2019-08/2020)
5853	1	3 Global sequences (12/2019-08/2020)
5884	2	3 Global sequences (12/2019-08/2020)
5907	2	3 Global sequences (12/2019-08/2020)
5924	1	3 Global sequences (12/2019-08/2020)
5950	2	3 Global sequences (12/2019-08/2020)
5986	1	3 Global sequences (12/2019-08/2020)
6026	1	3 Global sequences (12/2019-08/2020)
6027	1	3 Global sequences (12/2019-08/2020)
6145	1	3 Global sequences (12/2019-08/2020)
6190	1	3 Global sequences (12/2019-08/2020)
6196	1	3 Global sequences (12/2019-08/2020)
6286	1	3 Global sequences (12/2019-08/2020)
6310	1	3 Global sequences (12/2019-08/2020)
6312	1	3 Global sequences (12/2019-08/2020)
6319	1	3 Global sequences (12/2019-08/2020)
6337	1	3 Global sequences (12/2019-08/2020)
6342	1	3 Global sequences (12/2019-08/2020)
6352	1	3 Global sequences (12/2019-08/2020)
6364	1	3 Global sequences (12/2019-08/2020)
6366	1	3 Global sequences (12/2019-08/2020)
6384	1	3 Global sequences (12/2019-08/2020)
6402	1	3 Global sequences (12/2019-08/2020)
6404	1	3 Global sequences (12/2019-08/2020)
6406	1	3 Global sequences (12/2019-08/2020)
6440	1	3 Global sequences (12/2019-08/2020)
6445	2	3 Global sequences (12/2019-08/2020)
6525	1	3 Global sequences (12/2019-08/2020)
6543	1	3 Global sequences (12/2019-08/2020)
6566	1	3 Global sequences (12/2019-08/2020)
6578	1	3 Global sequences (12/2019-08/2020)
6625	1	3 Global sequences (12/2019-08/2020)
6740	1	3 Global sequences (12/2019-08/2020)
6755	1	3 Global sequences (12/2019-08/2020)
6807	1	3 Global sequences (12/2019-08/2020)
6871	1	3 Global sequences (12/2019-08/2020)
6926	1	3 Global sequences (12/2019-08/2020)
6941	1	3 Global sequences (12/2019-08/2020)
6943	1	3 Global sequences (12/2019-08/2020)
6968	1	3 Global sequences (12/2019-08/2020)
6985	1	3 Global sequences (12/2019-08/2020)
6997	1	3 Global sequences (12/2019-08/2020)
7042	1	3 Global sequences (12/2019-08/2020)
7223	1	3 Global sequences (12/2019-08/2020)
7420	1	3 Global sequences (12/2019-08/2020)
7479	1	3 Global sequences (12/2019-08/2020)
7540	1	3 Global sequences (12/2019-08/2020)
7765	1	3 Global sequences (12/2019-08/2020)
7767	1	3 Global sequences (12/2019-08/2020)
7834	1	3 Global sequences (12/2019-08/2020)
7840	1	3 Global sequences (12/2019-08/2020)
7869	1	3 Global sequences (12/2019-08/2020)
7926	1	3 Global sequences (12/2019-08/2020)
7936	1	3 Global sequences (12/2019-08/2020)
8001	1	3 Global sequences (12/2019-08/2020)
8016	1	3 Global sequences (12/2019-08/2020)
8047	1	3 Global sequences (12/2019-08/2020)
8102	1	3 Global sequences (12/2019-08/2020)
8107	1	3 Global sequences (12/2019-08/2020)
8137	1	3 Global sequences (12/2019-08/2020)
8179	1	3 Global sequences (12/2019-08/2020)
8248	1	3 Global sequences (12/2019-08/2020)
8252	1	3 Global sequences (12/2019-08/2020)
8360	1	3 Global sequences (12/2019-08/2020)
8371	1	3 Global sequences (12/2019-08/2020)
8388	1	3 Global sequences (12/2019-08/2020)
8389	1	3 Global sequences (12/2019-08/2020)
8419	1	3 Global sequences (12/2019-08/2020)
8651	1	3 Global sequences (12/2019-08/2020)
8653	3	3 Global sequences (12/2019-08/2020)
8655	1	3 Global sequences (12/2019-08/2020)
8782	1	3 Global sequences (12/2019-08/2020)
8802	1	3 Global sequences (12/2019-08/2020)
8841	1	3 Global sequences (12/2019-08/2020)
8987	1	3 Global sequences (12/2019-08/2020)
8991	1	3 Global sequences (12/2019-08/2020)
9070	1	3 Global sequences (12/2019-08/2020)
9106	1	3 Global sequences (12/2019-08/2020)
9120	1	3 Global sequences (12/2019-08/2020)
9170	1	3 Global sequences (12/2019-08/2020)
9172	1	3 Global sequences (12/2019-08/2020)
9209	1	3 Global sequences (12/2019-08/2020)
9214	1	3 Global sequences (12/2019-08/2020)
9246	1	3 Global sequences (12/2019-08/2020)
9264	1	3 Global sequences (12/2019-08/2020)
9286	1	3 Global sequences (12/2019-08/2020)
9319	1	3 Global sequences (12/2019-08/2020)
9453	1	3 Global sequences (12/2019-08/2020)
9477	1	3 Global sequences (12/2019-08/2020)
9500	1	3 Global sequences (12/2019-08/2020)
9526	1	3 Global sequences (12/2019-08/2020)
9534	1	3 Global sequences (12/2019-08/2020)
9561	1	3 Global sequences (12/2019-08/2020)
9598	1	3 Global sequences (12/2019-08/2020)
9712	1	3 Global sequences (12/2019-08/2020)
9867	1	3 Global sequences (12/2019-08/2020)
9880	1	3 Global sequences (12/2019-08/2020)
9891	1	3 Global sequences (12/2019-08/2020)
9967	1	3 Global sequences (12/2019-08/2020)
10029	1	3 Global sequences (12/2019-08/2020)
10097	2	3 Global sequences (12/2019-08/2020)
10138	1	3 Global sequences (12/2019-08/2020)
10202	1	3 Global sequences (12/2019-08/2020)
10243	1	3 Global sequences (12/2019-08/2020)
10252	1	3 Global sequences (12/2019-08/2020)
10265	1	3 Global sequences (12/2019-08/2020)
10279	1	3 Global sequences (12/2019-08/2020)
10319	1	3 Global sequences (12/2019-08/2020)
10340	1	3 Global sequences (12/2019-08/2020)
10360	1	3 Global sequences (12/2019-08/2020)
10376	1	3 Global sequences (12/2019-08/2020)
10450	2	3 Global sequences (12/2019-08/2020)
10456	1	3 Global sequences (12/2019-08/2020)
10507	2	3 Global sequences (12/2019-08/2020)
10610	1	3 Global sequences (12/2019-08/2020)
10667	1	3 Global sequences (12/2019-08/2020)
10712	1	3 Global sequences (12/2019-08/2020)
10724	1	3 Global sequences (12/2019-08/2020)
10792	1	3 Global sequences (12/2019-08/2020)
10868	1	3 Global sequences (12/2019-08/2020)
10870	2	3 Global sequences (12/2019-08/2020)
10889	1	3 Global sequences (12/2019-08/2020)
10948	1	3 Global sequences (12/2019-08/2020)
10977	1	3 Global sequences (12/2019-08/2020)
11083	10	3 Global sequences (12/2019-08/2020)
11173	1	3 Global sequences (12/2019-08/2020)
11195	1	3 Global sequences (12/2019-08/2020)
11224	1	3 Global sequences (12/2019-08/2020)
11230	1	3 Global sequences (12/2019-08/2020)
11310	1	3 Global sequences (12/2019-08/2020)
11335	2	3 Global sequences (12/2019-08/2020)
11339	1	3 Global sequences (12/2019-08/2020)
11417	1	3 Global sequences (12/2019-08/2020)
11665	1	3 Global sequences (12/2019-08/2020)
11704	1	3 Global sequences (12/2019-08/2020)
11725	1	3 Global sequences (12/2019-08/2020)
11747	1	3 Global sequences (12/2019-08/2020)
11764	1	3 Global sequences (12/2019-08/2020)
11824	1	3 Global sequences (12/2019-08/2020)
11916	1	3 Global sequences (12/2019-08/2020)
12033	1	3 Global sequences (12/2019-08/2020)
12053	1	3 Global sequences (12/2019-08/2020)
12073	1	3 Global sequences (12/2019-08/2020)
12218	1	3 Global sequences (12/2019-08/2020)
12243	1	3 Global sequences (12/2019-08/2020)
12295	1	3 Global sequences (12/2019-08/2020)
12312	1	3 Global sequences (12/2019-08/2020)
12412	2	3 Global sequences (12/2019-08/2020)
12439	1	3 Global sequences (12/2019-08/2020)
12455	1	3 Global sequences (12/2019-08/2020)
12503	1	3 Global sequences (12/2019-08/2020)
12513	1	3 Global sequences (12/2019-08/2020)
12525	1	3 Global sequences (12/2019-08/2020)
12651	1	3 Global sequences (12/2019-08/2020)
12723	1	3 Global sequences (12/2019-08/2020)
12759	1	3 Global sequences (12/2019-08/2020)
12803	1	3 Global sequences (12/2019-08/2020)
12815	1	3 Global sequences (12/2019-08/2020)
12820	1	3 Global sequences (12/2019-08/2020)
12823	1	3 Global sequences (12/2019-08/2020)
12832	2	3 Global sequences (12/2019-08/2020)
12880	1	3 Global sequences (12/2019-08/2020)
12964	1	3 Global sequences (12/2019-08/2020)
12988	1	3 Global sequences (12/2019-08/2020)
13059	1	3 Global sequences (12/2019-08/2020)
13066	1	3 Global sequences (12/2019-08/2020)
13119	1	3 Global sequences (12/2019-08/2020)
13213	1	3 Global sequences (12/2019-08/2020)
13329	1	3 Global sequences (12/2019-08/2020)
13348	1	3 Global sequences (12/2019-08/2020)
13517	1	3 Global sequences (12/2019-08/2020)
13536	1	3 Global sequences (12/2019-08/2020)
13551	1	3 Global sequences (12/2019-08/2020)
13575	1	3 Global sequences (12/2019-08/2020)
13576	1	3 Global sequences (12/2019-08/2020)
13602	1	3 Global sequences (12/2019-08/2020)
13620	1	3 Global sequences (12/2019-08/2020)
13663	1	3 Global sequences (12/2019-08/2020)
13684	1	3 Global sequences (12/2019-08/2020)
13720	1	3 Global sequences (12/2019-08/2020)
13730	1	3 Global sequences (12/2019-08/2020)
13788	1	3 Global sequences (12/2019-08/2020)
13860	1	3 Global sequences (12/2019-08/2020)
13929	1	3 Global sequences (12/2019-08/2020)
13973	1	3 Global sequences (12/2019-08/2020)
14230	1	3 Global sequences (12/2019-08/2020)
14262	1	3 Global sequences (12/2019-08/2020)
14313	1	3 Global sequences (12/2019-08/2020)
14371	1	3 Global sequences (12/2019-08/2020)
14403	1	3 Global sequences (12/2019-08/2020)
14408	4	3 Global sequences (12/2019-08/2020)
14430	1	3 Global sequences (12/2019-08/2020)
14449	1	3 Global sequences (12/2019-08/2020)
14576	1	3 Global sequences (12/2019-08/2020)
14643	1	3 Global sequences (12/2019-08/2020)
14645	2	3 Global sequences (12/2019-08/2020)
14708	1	3 Global sequences (12/2019-08/2020)
14724	1	3 Global sequences (12/2019-08/2020)
14805	2	3 Global sequences (12/2019-08/2020)
14847	1	3 Global sequences (12/2019-08/2020)
14949	1	3 Global sequences (12/2019-08/2020)
14979	1	3 Global sequences (12/2019-08/2020)
15117	1	3 Global sequences (12/2019-08/2020)
15202	1	3 Global sequences (12/2019-08/2020)
15237	1	3 Global sequences (12/2019-08/2020)
15277	2	3 Global sequences (12/2019-08/2020)
15324	1	3 Global sequences (12/2019-08/2020)
15342	1	3 Global sequences (12/2019-08/2020)
15438	1	3 Global sequences (12/2019-08/2020)
15441	1	3 Global sequences (12/2019-08/2020)
15452	1	3 Global sequences (12/2019-08/2020)
15540	2	3 Global sequences (12/2019-08/2020)
15556	1	3 Global sequences (12/2019-08/2020)
15579	1	3 Global sequences (12/2019-08/2020)
15594	1	3 Global sequences (12/2019-08/2020)
15598	1	3 Global sequences (12/2019-08/2020)
15613	1	3 Global sequences (12/2019-08/2020)
15652	1	3 Global sequences (12/2019-08/2020)
15654	1	3 Global sequences (12/2019-08/2020)
15672	1	3 Global sequences (12/2019-08/2020)
15720	2	3 Global sequences (12/2019-08/2020)
15857	1	3 Global sequences (12/2019-08/2020)
15882	1	3 Global sequences (12/2019-08/2020)
15972	1	3 Global sequences (12/2019-08/2020)
15984	1	3 Global sequences (12/2019-08/2020)
16065	1	3 Global sequences (12/2019-08/2020)
16111	1	3 Global sequences (12/2019-08/2020)
16188	1	3 Global sequences (12/2019-08/2020)
16193	1	3 Global sequences (12/2019-08/2020)
16216	1	3 Global sequences (12/2019-08/2020)
16246	1	3 Global sequences (12/2019-08/2020)
16260	1	3 Global sequences (12/2019-08/2020)
16293	1	3 Global sequences (12/2019-08/2020)
16443	1	3 Global sequences (12/2019-08/2020)
16542	1	3 Global sequences (12/2019-08/2020)
16647	1	3 Global sequences (12/2019-08/2020)
16700	1	3 Global sequences (12/2019-08/2020)
16733	1	3 Global sequences (12/2019-08/2020)
16750	1	3 Global sequences (12/2019-08/2020)
16806	1	3 Global sequences (12/2019-08/2020)
16887	2	3 Global sequences (12/2019-08/2020)
16946	1	3 Global sequences (12/2019-08/2020)
16952	1	3 Global sequences (12/2019-08/2020)
16954	1	3 Global sequences (12/2019-08/2020)
17014	1	3 Global sequences (12/2019-08/2020)
17074	1	3 Global sequences (12/2019-08/2020)
17104	2	3 Global sequences (12/2019-08/2020)
17139	1	3 Global sequences (12/2019-08/2020)
17247	1	3 Global sequences (12/2019-08/2020)
17274	1	3 Global sequences (12/2019-08/2020)
17370	1	3 Global sequences (12/2019-08/2020)
17410	1	3 Global sequences (12/2019-08/2020)
17427	1	3 Global sequences (12/2019-08/2020)
17601	1	3 Global sequences (12/2019-08/2020)
17613	1	3 Global sequences (12/2019-08/2020)
17658	2	3 Global sequences (12/2019-08/2020)
17678	1	3 Global sequences (12/2019-08/2020)
17690	1	3 Global sequences (12/2019-08/2020)
17864	1	3 Global sequences (12/2019-08/2020)
17886	1	3 Global sequences (12/2019-08/2020)
18019	1	3 Global sequences (12/2019-08/2020)
18028	1	3 Global sequences (12/2019-08/2020)
18060	1	3 Global sequences (12/2019-08/2020)
18086	1	3 Global sequences (12/2019-08/2020)
18090	1	3 Global sequences (12/2019-08/2020)
18129	2	3 Global sequences (12/2019-08/2020)
18131	1	3 Global sequences (12/2019-08/2020)
18252	1	3 Global sequences (12/2019-08/2020)
18312	1	3 Global sequences (12/2019-08/2020)
18424	1	3 Global sequences (12/2019-08/2020)
18486	2	3 Global sequences (12/2019-08/2020)
18488	1	3 Global sequences (12/2019-08/2020)
18555	2	3 Global sequences (12/2019-08/2020)
18570	1	3 Global sequences (12/2019-08/2020)
18615	1	3 Global sequences (12/2019-08/2020)
18755	1	3 Global sequences (12/2019-08/2020)
18828	1	3 Global sequences (12/2019-08/2020)
18843	1	3 Global sequences (12/2019-08/2020)
18877	2	3 Global sequences (12/2019-08/2020)
18894	1	3 Global sequences (12/2019-08/2020)
18972	1	3 Global sequences (12/2019-08/2020)
18973	1	3 Global sequences (12/2019-08/2020)
18985	1	3 Global sequences (12/2019-08/2020)
18998	1	3 Global sequences (12/2019-08/2020)
19117	1	3 Global sequences (12/2019-08/2020)
19164	1	3 Global sequences (12/2019-08/2020)
19168	1	3 Global sequences (12/2019-08/2020)
19170	1	3 Global sequences (12/2019-08/2020)
19185	1	3 Global sequences (12/2019-08/2020)
19269	1	3 Global sequences (12/2019-08/2020)
19333	1	3 Global sequences (12/2019-08/2020)
19509	1	3 Global sequences (12/2019-08/2020)
19524	1	3 Global sequences (12/2019-08/2020)
19718	1	3 Global sequences (12/2019-08/2020)
19732	1	3 Global sequences (12/2019-08/2020)
19816	1	3 Global sequences (12/2019-08/2020)
19839	2	3 Global sequences (12/2019-08/2020)
19862	1	3 Global sequences (12/2019-08/2020)
19875	1	3 Global sequences (12/2019-08/2020)
19884	1	3 Global sequences (12/2019-08/2020)
19891	1	3 Global sequences (12/2019-08/2020)
19962	1	3 Global sequences (12/2019-08/2020)
19983	1	3 Global sequences (12/2019-08/2020)
19999	2	3 Global sequences (12/2019-08/2020)
20014	1	3 Global sequences (12/2019-08/2020)
20055	1	3 Global sequences (12/2019-08/2020)
20101	1	3 Global sequences (12/2019-08/2020)
20134	2	3 Global sequences (12/2019-08/2020)
20199	1	3 Global sequences (12/2019-08/2020)
20262	1	3 Global sequences (12/2019-08/2020)
20268	1	3 Global sequences (12/2019-08/2020)
20280	1	3 Global sequences (12/2019-08/2020)
20299	1	3 Global sequences (12/2019-08/2020)
20323	1	3 Global sequences (12/2019-08/2020)
20468	1	3 Global sequences (12/2019-08/2020)
20489	1	3 Global sequences (12/2019-08/2020)
20544	1	3 Global sequences (12/2019-08/2020)
20594	1	3 Global sequences (12/2019-08/2020)
20603	1	3 Global sequences (12/2019-08/2020)
20683	1	3 Global sequences (12/2019-08/2020)
20740	1	3 Global sequences (12/2019-08/2020)
20755	1	3 Global sequences (12/2019-08/2020)
20759	1	3 Global sequences (12/2019-08/2020)
20823	1	3 Global sequences (12/2019-08/2020)
20931	1	3 Global sequences (12/2019-08/2020)
20946	1	3 Global sequences (12/2019-08/2020)
21000	1	3 Global sequences (12/2019-08/2020)
21005	1	3 Global sequences (12/2019-08/2020)
21008	1	3 Global sequences (12/2019-08/2020)
21082	1	3 Global sequences (12/2019-08/2020)
21085	1	3 Global sequences (12/2019-08/2020)
21087	1	3 Global sequences (12/2019-08/2020)
21137	2	3 Global sequences (12/2019-08/2020)
21220	1	3 Global sequences (12/2019-08/2020)
21255	1	3 Global sequences (12/2019-08/2020)
21304	1	3 Global sequences (12/2019-08/2020)
21365	1	3 Global sequences (12/2019-08/2020)
21575	2	3 Global sequences (12/2019-08/2020)
21578	1	3 Global sequences (12/2019-08/2020)
21595	1	3 Global sequences (12/2019-08/2020)
21614	1	3 Global sequences (12/2019-08/2020)
21622	2	3 Global sequences (12/2019-08/2020)
21624	1	3 Global sequences (12/2019-08/2020)
21639	1	3 Global sequences (12/2019-08/2020)
21648	2	3 Global sequences (12/2019-08/2020)
21698	1	3 Global sequences (12/2019-08/2020)
21707	2	3 Global sequences (12/2019-08/2020)
21767	1	3 Global sequences (12/2019-08/2020)
21775	1	3 Global sequences (12/2019-08/2020)
21800	1	3 Global sequences (12/2019-08/2020)
21811	1	3 Global sequences (12/2019-08/2020)
21846	1	3 Global sequences (12/2019-08/2020)
21855	1	3 Global sequences (12/2019-08/2020)
21917	1	3 Global sequences (12/2019-08/2020)
21974	2	3 Global sequences (12/2019-08/2020)
22020	2	3 Global sequences (12/2019-08/2020)
22075	1	3 Global sequences (12/2019-08/2020)
22135	1	3 Global sequences (12/2019-08/2020)
22151	1	3 Global sequences (12/2019-08/2020)
22162	1	3 Global sequences (12/2019-08/2020)
22199	1	3 Global sequences (12/2019-08/2020)
22227	1	3 Global sequences (12/2019-08/2020)
22264	1	3 Global sequences (12/2019-08/2020)
22288	1	3 Global sequences (12/2019-08/2020)
22334	1	3 Global sequences (12/2019-08/2020)
22346	1	3 Global sequences (12/2019-08/2020)
22404	1	3 Global sequences (12/2019-08/2020)
22433	1	3 Global sequences (12/2019-08/2020)
22444	1	3 Global sequences (12/2019-08/2020)
22450	1	3 Global sequences (12/2019-08/2020)
22468	1	3 Global sequences (12/2019-08/2020)
22477	1	3 Global sequences (12/2019-08/2020)
22480	1	3 Global sequences (12/2019-08/2020)
22482	1	3 Global sequences (12/2019-08/2020)
22651	1	3 Global sequences (12/2019-08/2020)
22706	1	3 Global sequences (12/2019-08/2020)
22801	1	3 Global sequences (12/2019-08/2020)
22803	1	3 Global sequences (12/2019-08/2020)
22858	1	3 Global sequences (12/2019-08/2020)
22879	1	3 Global sequences (12/2019-08/2020)
22888	1	3 Global sequences (12/2019-08/2020)
22938	1	3 Global sequences (12/2019-08/2020)
22992	1	3 Global sequences (12/2019-08/2020)
23064	1	3 Global sequences (12/2019-08/2020)
23083	1	3 Global sequences (12/2019-08/2020)
23084	1	3 Global sequences (12/2019-08/2020)
23127	1	3 Global sequences (12/2019-08/2020)
23191	1	3 Global sequences (12/2019-08/2020)
23202	1	3 Global sequences (12/2019-08/2020)
23277	1	3 Global sequences (12/2019-08/2020)
23287	1	3 Global sequences (12/2019-08/2020)
23401	1	3 Global sequences (12/2019-08/2020)
23403	2	3 Global sequences (12/2019-08/2020)
23414	1	3 Global sequences (12/2019-08/2020)
23430	1	3 Global sequences (12/2019-08/2020)
23438	1	3 Global sequences (12/2019-08/2020)
23443	1	3 Global sequences (12/2019-08/2020)
23485	1	3 Global sequences (12/2019-08/2020)
23522	1	3 Global sequences (12/2019-08/2020)
23587	1	3 Global sequences (12/2019-08/2020)
23604	1	3 Global sequences (12/2019-08/2020)
23701	1	3 Global sequences (12/2019-08/2020)
23707	2	3 Global sequences (12/2019-08/2020)
23731	1	3 Global sequences (12/2019-08/2020)
23756	1	3 Global sequences (12/2019-08/2020)
23895	1	3 Global sequences (12/2019-08/2020)
23929	1	3 Global sequences (12/2019-08/2020)
23952	1	3 Global sequences (12/2019-08/2020)
24023	1	3 Global sequences (12/2019-08/2020)
24034	1	3 Global sequences (12/2019-08/2020)
24047	1	3 Global sequences (12/2019-08/2020)
24076	1	3 Global sequences (12/2019-08/2020)
24077	1	3 Global sequences (12/2019-08/2020)
24095	1	3 Global sequences (12/2019-08/2020)
24116	2	3 Global sequences (12/2019-08/2020)
24262	1	3 Global sequences (12/2019-08/2020)
24368	1	3 Global sequences (12/2019-08/2020)
24381	1	3 Global sequences (12/2019-08/2020)
24771	1	3 Global sequences (12/2019-08/2020)
24794	1	3 Global sequences (12/2019-08/2020)
24872	1	3 Global sequences (12/2019-08/2020)
24874	1	3 Global sequences (12/2019-08/2020)
24893	1	3 Global sequences (12/2019-08/2020)
24910	1	3 Global sequences (12/2019-08/2020)
24923	1	3 Global sequences (12/2019-08/2020)
24937	1	3 Global sequences (12/2019-08/2020)
24990	1	3 Global sequences (12/2019-08/2020)
25000	1	3 Global sequences (12/2019-08/2020)
25062	1	3 Global sequences (12/2019-08/2020)
25067	1	3 Global sequences (12/2019-08/2020)
25083	1	3 Global sequences (12/2019-08/2020)
25088	1	3 Global sequences (12/2019-08/2020)
25096	1	3 Global sequences (12/2019-08/2020)
25123	1	3 Global sequences (12/2019-08/2020)
25137	1	3 Global sequences (12/2019-08/2020)
25272	1	3 Global sequences (12/2019-08/2020)
25413	1	3 Global sequences (12/2019-08/2020)
25460	1	3 Global sequences (12/2019-08/2020)
25463	1	3 Global sequences (12/2019-08/2020)
25481	1	3 Global sequences (12/2019-08/2020)
25485	1	3 Global sequences (12/2019-08/2020)
25487	1	3 Global sequences (12/2019-08/2020)
25494	1	3 Global sequences (12/2019-08/2020)
25499	1	3 Global sequences (12/2019-08/2020)
25502	1	3 Global sequences (12/2019-08/2020)
25505	1	3 Global sequences (12/2019-08/2020)
25516	1	3 Global sequences (12/2019-08/2020)
25517	1	3 Global sequences (12/2019-08/2020)
25521	1	3 Global sequences (12/2019-08/2020)
25526	1	3 Global sequences (12/2019-08/2020)
25549	1	3 Global sequences (12/2019-08/2020)
25563	1	3 Global sequences (12/2019-08/2020)
25572	1	3 Global sequences (12/2019-08/2020)
25577	1	3 Global sequences (12/2019-08/2020)
25587	1	3 Global sequences (12/2019-08/2020)
25599	1	3 Global sequences (12/2019-08/2020)
25606	1	3 Global sequences (12/2019-08/2020)
25613	1	3 Global sequences (12/2019-08/2020)
25616	1	3 Global sequences (12/2019-08/2020)
25654	1	3 Global sequences (12/2019-08/2020)
25660	1	3 Global sequences (12/2019-08/2020)
25680	1	3 Global sequences (12/2019-08/2020)
25694	1	3 Global sequences (12/2019-08/2020)
25708	1	3 Global sequences (12/2019-08/2020)
25710	1	3 Global sequences (12/2019-08/2020)
25718	1	3 Global sequences (12/2019-08/2020)
25720	1	3 Global sequences (12/2019-08/2020)
25726	1	3 Global sequences (12/2019-08/2020)
25767	1	3 Global sequences (12/2019-08/2020)
25770	1	3 Global sequences (12/2019-08/2020)
25785	1	3 Global sequences (12/2019-08/2020)
25800	1	3 Global sequences (12/2019-08/2020)
25821	1	3 Global sequences (12/2019-08/2020)
25831	2	3 Global sequences (12/2019-08/2020)
25858	1	3 Global sequences (12/2019-08/2020)
25872	1	3 Global sequences (12/2019-08/2020)
25904	4	3 Global sequences (12/2019-08/2020)
25906	1	3 Global sequences (12/2019-08/2020)
25907	1	3 Global sequences (12/2019-08/2020)
25912	1	3 Global sequences (12/2019-08/2020)
25979	1	3 Global sequences (12/2019-08/2020)
25996	2	3 Global sequences (12/2019-08/2020)
26013	1	3 Global sequences (12/2019-08/2020)
26017	1	3 Global sequences (12/2019-08/2020)
26020	1	3 Global sequences (12/2019-08/2020)
26023	1	3 Global sequences (12/2019-08/2020)
26059	1	3 Global sequences (12/2019-08/2020)
26088	1	3 Global sequences (12/2019-08/2020)
26139	1	3 Global sequences (12/2019-08/2020)
26143	2	3 Global sequences (12/2019-08/2020)
26144	3	3 Global sequences (12/2019-08/2020)
26149	1	3 Global sequences (12/2019-08/2020)
26162	1	3 Global sequences (12/2019-08/2020)
26217	1	3 Global sequences (12/2019-08/2020)
26319	1	3 Global sequences (12/2019-08/2020)
26451	1	3 Global sequences (12/2019-08/2020)
26456	1	3 Global sequences (12/2019-08/2020)
26464	1	3 Global sequences (12/2019-08/2020)
26499	1	3 Global sequences (12/2019-08/2020)
26507	1	3 Global sequences (12/2019-08/2020)
26527	1	3 Global sequences (12/2019-08/2020)
26530	1	3 Global sequences (12/2019-08/2020)
26607	1	3 Global sequences (12/2019-08/2020)
26691	1	3 Global sequences (12/2019-08/2020)
26700	1	3 Global sequences (12/2019-08/2020)
26709	1	3 Global sequences (12/2019-08/2020)
26713	1	3 Global sequences (12/2019-08/2020)
26730	1	3 Global sequences (12/2019-08/2020)
26735	2	3 Global sequences (12/2019-08/2020)
26801	1	3 Global sequences (12/2019-08/2020)
26840	1	3 Global sequences (12/2019-08/2020)
26907	1	3 Global sequences (12/2019-08/2020)
26927	1	3 Global sequences (12/2019-08/2020)
26972	1	3 Global sequences (12/2019-08/2020)
26988	1	3 Global sequences (12/2019-08/2020)
27059	1	3 Global sequences (12/2019-08/2020)
27079	1	3 Global sequences (12/2019-08/2020)
27213	2	3 Global sequences (12/2019-08/2020)
27261	1	3 Global sequences (12/2019-08/2020)
27271	1	3 Global sequences (12/2019-08/2020)
27281	1	3 Global sequences (12/2019-08/2020)
27294	1	3 Global sequences (12/2019-08/2020)
27297	1	3 Global sequences (12/2019-08/2020)
27299	1	3 Global sequences (12/2019-08/2020)
27384	1	3 Global sequences (12/2019-08/2020)
27426	1	3 Global sequences (12/2019-08/2020)
27434	1	3 Global sequences (12/2019-08/2020)
27447	1	3 Global sequences (12/2019-08/2020)
27476	2	3 Global sequences (12/2019-08/2020)
27513	1	3 Global sequences (12/2019-08/2020)
27630	4	3 Global sequences (12/2019-08/2020)
27634	1	3 Global sequences (12/2019-08/2020)
27637	1	3 Global sequences (12/2019-08/2020)
27703	1	3 Global sequences (12/2019-08/2020)
27741	1	3 Global sequences (12/2019-08/2020)
27746	1	3 Global sequences (12/2019-08/2020)
27758	1	3 Global sequences (12/2019-08/2020)
27760	1	3 Global sequences (12/2019-08/2020)
27761	1	3 Global sequences (12/2019-08/2020)
27765	1	3 Global sequences (12/2019-08/2020)
27788	1	3 Global sequences (12/2019-08/2020)
27798	1	3 Global sequences (12/2019-08/2020)
27800	1	3 Global sequences (12/2019-08/2020)
27874	1	3 Global sequences (12/2019-08/2020)
27880	1	3 Global sequences (12/2019-08/2020)
27911	1	3 Global sequences (12/2019-08/2020)
27915	2	3 Global sequences (12/2019-08/2020)
27923	2	3 Global sequences (12/2019-08/2020)
27925	2	3 Global sequences (12/2019-08/2020)
27944	1	3 Global sequences (12/2019-08/2020)
27945	1	3 Global sequences (12/2019-08/2020)
27964	1	3 Global sequences (12/2019-08/2020)
27999	1	3 Global sequences (12/2019-08/2020)
28028	1	3 Global sequences (12/2019-08/2020)
28045	1	3 Global sequences (12/2019-08/2020)
28079	1	3 Global sequences (12/2019-08/2020)
28093	1	3 Global sequences (12/2019-08/2020)
28144	1	3 Global sequences (12/2019-08/2020)
28167	1	3 Global sequences (12/2019-08/2020)
28174	1	3 Global sequences (12/2019-08/2020)
28253	4	3 Global sequences (12/2019-08/2020)
28289	1	3 Global sequences (12/2019-08/2020)
28297	1	3 Global sequences (12/2019-08/2020)
28311	2	3 Global sequences (12/2019-08/2020)
28321	1	3 Global sequences (12/2019-08/2020)
28347	1	3 Global sequences (12/2019-08/2020)
28356	1	3 Global sequences (12/2019-08/2020)
28373	1	3 Global sequences (12/2019-08/2020)
28378	1	3 Global sequences (12/2019-08/2020)
28391	1	3 Global sequences (12/2019-08/2020)
28451	1	3 Global sequences (12/2019-08/2020)
28457	1	3 Global sequences (12/2019-08/2020)
28472	1	3 Global sequences (12/2019-08/2020)
28580	1	3 Global sequences (12/2019-08/2020)
28628	1	3 Global sequences (12/2019-08/2020)
28651	1	3 Global sequences (12/2019-08/2020)
28657	1	3 Global sequences (12/2019-08/2020)
28688	1	3 Global sequences (12/2019-08/2020)
28690	1	3 Global sequences (12/2019-08/2020)
28706	1	3 Global sequences (12/2019-08/2020)
28724	1	3 Global sequences (12/2019-08/2020)
28725	1	3 Global sequences (12/2019-08/2020)
28737	1	3 Global sequences (12/2019-08/2020)
28759	1	3 Global sequences (12/2019-08/2020)
28821	1	3 Global sequences (12/2019-08/2020)
28833	1	3 Global sequences (12/2019-08/2020)
28842	1	3 Global sequences (12/2019-08/2020)
28854	2	3 Global sequences (12/2019-08/2020)
28863	2	3 Global sequences (12/2019-08/2020)
28869	2	3 Global sequences (12/2019-08/2020)
28877	1	3 Global sequences (12/2019-08/2020)
28878	1	3 Global sequences (12/2019-08/2020)
28881	3	3 Global sequences (12/2019-08/2020)
28882	1	3 Global sequences (12/2019-08/2020)
28883	1	3 Global sequences (12/2019-08/2020)
28887	5	3 Global sequences (12/2019-08/2020)
28890	1	3 Global sequences (12/2019-08/2020)
28899	2	3 Global sequences (12/2019-08/2020)
28905	1	3 Global sequences (12/2019-08/2020)
28932	2	3 Global sequences (12/2019-08/2020)
28957	1	3 Global sequences (12/2019-08/2020)
28975	4	3 Global sequences (12/2019-08/2020)
28978	1	3 Global sequences (12/2019-08/2020)
28985	1	3 Global sequences (12/2019-08/2020)
29086	1	3 Global sequences (12/2019-08/2020)
29095	2	3 Global sequences (12/2019-08/2020)
29134	1	3 Global sequences (12/2019-08/2020)
29148	1	3 Global sequences (12/2019-08/2020)
29218	1	3 Global sequences (12/2019-08/2020)
29227	1	3 Global sequences (12/2019-08/2020)
29260	1	3 Global sequences (12/2019-08/2020)
29272	2	3 Global sequences (12/2019-08/2020)
29291	1	3 Global sequences (12/2019-08/2020)
29311	1	3 Global sequences (12/2019-08/2020)
29317	1	3 Global sequences (12/2019-08/2020)
29373	1	3 Global sequences (12/2019-08/2020)
29422	3	3 Global sequences (12/2019-08/2020)
29425	1	3 Global sequences (12/2019-08/2020)
29445	1	3 Global sequences (12/2019-08/2020)
29465	1	3 Global sequences (12/2019-08/2020)
29494	1	3 Global sequences (12/2019-08/2020)
29513	1	3 Global sequences (12/2019-08/2020)
29540	1	3 Global sequences (12/2019-08/2020)
29543	1	3 Global sequences (12/2019-08/2020)
29552	1	3 Global sequences (12/2019-08/2020)
29616	1	3 Global sequences (12/2019-08/2020)
29627	1	3 Global sequences (12/2019-08/2020)
29645	2	3 Global sequences (12/2019-08/2020)
29648	1	3 Global sequences (12/2019-08/2020)
29661	1	3 Global sequences (12/2019-08/2020)
29685	1	3 Global sequences (12/2019-08/2020)
29692	1	3 Global sequences (12/2019-08/2020)
29700	1	3 Global sequences (12/2019-08/2020)
29711	1	3 Global sequences (12/2019-08/2020)
29721	1	3 Global sequences (12/2019-08/2020)
29734	1	3 Global sequences (12/2019-08/2020)
29742	2	3 Global sequences (12/2019-08/2020)
29750	1	3 Global sequences (12/2019-08/2020)
29751	2	3 Global sequences (12/2019-08/2020)
29752	1	3 Global sequences (12/2019-08/2020)
29754	1	3 Global sequences (12/2019-08/2020)
29755	1	3 Global sequences (12/2019-08/2020)
29790	2	3 Global sequences (12/2019-08/2020)
29808	1	3 Global sequences (12/2019-08/2020)
29843	1	3 Global sequences (12/2019-08/2020)
29845	1	3 Global sequences (12/2019-08/2020)
29848	1	3 Global sequences (12/2019-08/2020)
29850	1	3 Global sequences (12/2019-08/2020)
29851	1	3 Global sequences (12/2019-08/2020)
29852	1	3 Global sequences (12/2019-08/2020)
29853	1	3 Global sequences (12/2019-08/2020)
29854	1	3 Global sequences (12/2019-08/2020)
29857	1	3 Global sequences (12/2019-08/2020)
29862	2	3 Global sequences (12/2019-08/2020)
29863	1	3 Global sequences (12/2019-08/2020)
29864	2	3 Global sequences (12/2019-08/2020)
29865	1	3 Global sequences (12/2019-08/2020)
29867	1	3 Global sequences (12/2019-08/2020)
29869	1	3 Global sequences (12/2019-08/2020)
29888	1	3 Global sequences (12/2019-08/2020)
14	1	4 Alpha after emergence
16	1	4 Alpha after emergence
17	1	4 Alpha after emergence
19	1	4 Alpha after emergence
21	1	4 Alpha after emergence
22	1	4 Alpha after emergence
24	1	4 Alpha after emergence
95	1	4 Alpha after emergence
174	2	4 Alpha after emergence
201	1	4 Alpha after emergence
210	1	4 Alpha after emergence
227	1	4 Alpha after emergence
337	1	4 Alpha after emergence
370	1	4 Alpha after emergence
443	1	4 Alpha after emergence
582	1	4 Alpha after emergence
606	1	4 Alpha after emergence
625	1	4 Alpha after emergence
673	1	4 Alpha after emergence
683	1	4 Alpha after emergence
823	1	4 Alpha after emergence
910	1	4 Alpha after emergence
913	1	4 Alpha after emergence
959	1	4 Alpha after emergence
1094	1	4 Alpha after emergence
1150	1	4 Alpha after emergence
1191	1	4 Alpha after emergence
1195	1	4 Alpha after emergence
1225	1	4 Alpha after emergence
1248	1	4 Alpha after emergence
1328	1	4 Alpha after emergence
1400	1	4 Alpha after emergence
1471	1	4 Alpha after emergence
1594	1	4 Alpha after emergence
1625	1	4 Alpha after emergence
1643	1	4 Alpha after emergence
1661	1	4 Alpha after emergence
1758	1	4 Alpha after emergence
1791	1	4 Alpha after emergence
1812	1	4 Alpha after emergence
1825	1	4 Alpha after emergence
2003	1	4 Alpha after emergence
2059	1	4 Alpha after emergence
2061	1	4 Alpha after emergence
2110	1	4 Alpha after emergence
2144	1	4 Alpha after emergence
2388	1	4 Alpha after emergence
2453	1	4 Alpha after emergence
2469	1	4 Alpha after emergence
2485	1	4 Alpha after emergence
2525	1	4 Alpha after emergence
2788	1	4 Alpha after emergence
2838	1	4 Alpha after emergence
2914	1	4 Alpha after emergence
3020	1	4 Alpha after emergence
3177	2	4 Alpha after emergence
3256	1	4 Alpha after emergence
3267	1	4 Alpha after emergence
3418	1	4 Alpha after emergence
3477	1	4 Alpha after emergence
3688	1	4 Alpha after emergence
3743	1	4 Alpha after emergence
3777	1	4 Alpha after emergence
3787	1	4 Alpha after emergence
3828	1	4 Alpha after emergence
3892	1	4 Alpha after emergence
3942	2	4 Alpha after emergence
4099	1	4 Alpha after emergence
4171	1	4 Alpha after emergence
4194	1	4 Alpha after emergence
4206	1	4 Alpha after emergence
4255	1	4 Alpha after emergence
4534	1	4 Alpha after emergence
4633	1	4 Alpha after emergence
4659	1	4 Alpha after emergence
4744	1	4 Alpha after emergence
4795	1	4 Alpha after emergence
4900	1	4 Alpha after emergence
4964	1	4 Alpha after emergence
5023	1	4 Alpha after emergence
5055	1	4 Alpha after emergence
5085	1	4 Alpha after emergence
5104	1	4 Alpha after emergence
5107	1	4 Alpha after emergence
5284	1	4 Alpha after emergence
5388	1	4 Alpha after emergence
5570	1	4 Alpha after emergence
5657	1	4 Alpha after emergence
5836	1	4 Alpha after emergence
5907	1	4 Alpha after emergence
5944	1	4 Alpha after emergence
5960	1	4 Alpha after emergence
6025	1	4 Alpha after emergence
6031	2	4 Alpha after emergence
6043	1	4 Alpha after emergence
6070	1	4 Alpha after emergence
6196	1	4 Alpha after emergence
6310	1	4 Alpha after emergence
6325	1	4 Alpha after emergence
6706	1	4 Alpha after emergence
6805	1	4 Alpha after emergence
6896	1	4 Alpha after emergence
6954	1	4 Alpha after emergence
6968	1	4 Alpha after emergence
6982	1	4 Alpha after emergence
7042	1	4 Alpha after emergence
7086	1	4 Alpha after emergence
7097	1	4 Alpha after emergence
7279	2	4 Alpha after emergence
7299	2	4 Alpha after emergence
7484	1	4 Alpha after emergence
7600	1	4 Alpha after emergence
7701	1	4 Alpha after emergence
7804	1	4 Alpha after emergence
7863	1	4 Alpha after emergence
7984	1	4 Alpha after emergence
8247	2	4 Alpha after emergence
8303	1	4 Alpha after emergence
8365	1	4 Alpha after emergence
8512	1	4 Alpha after emergence
8572	1	4 Alpha after emergence
8653	1	4 Alpha after emergence
8655	1	4 Alpha after emergence
8782	1	4 Alpha after emergence
8848	1	4 Alpha after emergence
8950	1	4 Alpha after emergence
9016	1	4 Alpha after emergence
9130	1	4 Alpha after emergence
9223	1	4 Alpha after emergence
9246	1	4 Alpha after emergence
9259	1	4 Alpha after emergence
9541	1	4 Alpha after emergence
9611	1	4 Alpha after emergence
9615	1	4 Alpha after emergence
9712	1	4 Alpha after emergence
9760	1	4 Alpha after emergence
9802	1	4 Alpha after emergence
9857	1	4 Alpha after emergence
9979	1	4 Alpha after emergence
10036	1	4 Alpha after emergence
10108	1	4 Alpha after emergence
10186	1	4 Alpha after emergence
10193	1	4 Alpha after emergence
10195	2	4 Alpha after emergence
10198	1	4 Alpha after emergence
10202	1	4 Alpha after emergence
10228	1	4 Alpha after emergence
10323	1	4 Alpha after emergence
10411	1	4 Alpha after emergence
10448	1	4 Alpha after emergence
10604	1	4 Alpha after emergence
10833	1	4 Alpha after emergence
10834	1	4 Alpha after emergence
10870	1	4 Alpha after emergence
11074	1	4 Alpha after emergence
11083	1	4 Alpha after emergence
11109	1	4 Alpha after emergence
11173	2	4 Alpha after emergence
11507	1	4 Alpha after emergence
11514	1	4 Alpha after emergence
11533	1	4 Alpha after emergence
11681	1	4 Alpha after emergence
11750	4	4 Alpha after emergence
11830	1	4 Alpha after emergence
11884	1	4 Alpha after emergence
11956	2	4 Alpha after emergence
11962	1	4 Alpha after emergence
11965	1	4 Alpha after emergence
12025	1	4 Alpha after emergence
12032	1	4 Alpha after emergence
12067	1	4 Alpha after emergence
12070	1	4 Alpha after emergence
12091	1	4 Alpha after emergence
12162	1	4 Alpha after emergence
12809	1	4 Alpha after emergence
12880	1	4 Alpha after emergence
12924	1	4 Alpha after emergence
12970	1	4 Alpha after emergence
13072	1	4 Alpha after emergence
13115	1	4 Alpha after emergence
13335	1	4 Alpha after emergence
13348	1	4 Alpha after emergence
13761	1	4 Alpha after emergence
14120	2	4 Alpha after emergence
14408	1	4 Alpha after emergence
14418	1	4 Alpha after emergence
14599	1	4 Alpha after emergence
14676	1	4 Alpha after emergence
14790	1	4 Alpha after emergence
15096	2	4 Alpha after emergence
15102	1	4 Alpha after emergence
15194	1	4 Alpha after emergence
15212	1	4 Alpha after emergence
15240	1	4 Alpha after emergence
15277	1	4 Alpha after emergence
15279	1	4 Alpha after emergence
15294	1	4 Alpha after emergence
15371	1	4 Alpha after emergence
15720	2	4 Alpha after emergence
15738	2	4 Alpha after emergence
15755	1	4 Alpha after emergence
16176	1	4 Alpha after emergence
16181	1	4 Alpha after emergence
16215	1	4 Alpha after emergence
16289	1	4 Alpha after emergence
16323	1	4 Alpha after emergence
16468	1	4 Alpha after emergence
16534	1	4 Alpha after emergence
16728	1	4 Alpha after emergence
16887	2	4 Alpha after emergence
16952	1	4 Alpha after emergence
17056	1	4 Alpha after emergence
17268	1	4 Alpha after emergence
17403	1	4 Alpha after emergence
17528	1	4 Alpha after emergence
17615	1	4 Alpha after emergence
17626	1	4 Alpha after emergence
17679	1	4 Alpha after emergence
17747	1	4 Alpha after emergence
17862	1	4 Alpha after emergence
18023	1	4 Alpha after emergence
18060	1	4 Alpha after emergence
18086	1	4 Alpha after emergence
18160	1	4 Alpha after emergence
18377	1	4 Alpha after emergence
18412	1	4 Alpha after emergence
18417	1	4 Alpha after emergence
18452	1	4 Alpha after emergence
18647	1	4 Alpha after emergence
18651	1	4 Alpha after emergence
18747	1	4 Alpha after emergence
18782	1	4 Alpha after emergence
18828	1	4 Alpha after emergence
18891	1	4 Alpha after emergence
18959	1	4 Alpha after emergence
19011	1	4 Alpha after emergence
19079	1	4 Alpha after emergence
19086	1	4 Alpha after emergence
19164	1	4 Alpha after emergence
19390	1	4 Alpha after emergence
19524	1	4 Alpha after emergence
19684	1	4 Alpha after emergence
19763	1	4 Alpha after emergence
19854	1	4 Alpha after emergence
20062	1	4 Alpha after emergence
20160	1	4 Alpha after emergence
20433	1	4 Alpha after emergence
20719	1	4 Alpha after emergence
20732	1	4 Alpha after emergence
20762	1	4 Alpha after emergence
20790	1	4 Alpha after emergence
20844	1	4 Alpha after emergence
21003	1	4 Alpha after emergence
21005	1	4 Alpha after emergence
21077	1	4 Alpha after emergence
21096	1	4 Alpha after emergence
21137	1	4 Alpha after emergence
21234	1	4 Alpha after emergence
21304	1	4 Alpha after emergence
21305	1	4 Alpha after emergence
21575	3	4 Alpha after emergence
21618	1	4 Alpha after emergence
21789	1	4 Alpha after emergence
21841	1	4 Alpha after emergence
21855	1	4 Alpha after emergence
21974	1	4 Alpha after emergence
21987	1	4 Alpha after emergence
22017	1	4 Alpha after emergence
22026	1	4 Alpha after emergence
22199	1	4 Alpha after emergence
22208	1	4 Alpha after emergence
22225	2	4 Alpha after emergence
22227	2	4 Alpha after emergence
22332	1	4 Alpha after emergence
22388	1	4 Alpha after emergence
22540	1	4 Alpha after emergence
22743	1	4 Alpha after emergence
22745	1	4 Alpha after emergence
22792	1	4 Alpha after emergence
23063	1	4 Alpha after emergence
23114	2	4 Alpha after emergence
23191	1	4 Alpha after emergence
23271	1	4 Alpha after emergence
23323	1	4 Alpha after emergence
23426	1	4 Alpha after emergence
23520	2	4 Alpha after emergence
23600	1	4 Alpha after emergence
23604	1	4 Alpha after emergence
23625	1	4 Alpha after emergence
23643	1	4 Alpha after emergence
23673	2	4 Alpha after emergence
23679	1	4 Alpha after emergence
23709	1	4 Alpha after emergence
23737	1	4 Alpha after emergence
23758	1	4 Alpha after emergence
23910	1	4 Alpha after emergence
24034	1	4 Alpha after emergence
24038	1	4 Alpha after emergence
24095	1	4 Alpha after emergence
24109	2	4 Alpha after emergence
24133	1	4 Alpha after emergence
24277	1	4 Alpha after emergence
24376	1	4 Alpha after emergence
24389	1	4 Alpha after emergence
24390	1	4 Alpha after emergence
24411	1	4 Alpha after emergence
24506	1	4 Alpha after emergence
24620	1	4 Alpha after emergence
24700	1	4 Alpha after emergence
24706	1	4 Alpha after emergence
24899	1	4 Alpha after emergence
24914	1	4 Alpha after emergence
24919	1	4 Alpha after emergence
25096	1	4 Alpha after emergence
25135	1	4 Alpha after emergence
25217	1	4 Alpha after emergence
25273	1	4 Alpha after emergence
25276	1	4 Alpha after emergence
25427	1	4 Alpha after emergence
25462	1	4 Alpha after emergence
25471	1	4 Alpha after emergence
25489	1	4 Alpha after emergence
25515	1	4 Alpha after emergence
25521	1	4 Alpha after emergence
25571	1	4 Alpha after emergence
25578	1	4 Alpha after emergence
25587	1	4 Alpha after emergence
25596	1	4 Alpha after emergence
25601	2	4 Alpha after emergence
25611	1	4 Alpha after emergence
25612	1	4 Alpha after emergence
25660	1	4 Alpha after emergence
25690	1	4 Alpha after emergence
25726	1	4 Alpha after emergence
25733	1	4 Alpha after emergence
25785	1	4 Alpha after emergence
25844	1	4 Alpha after emergence
25904	2	4 Alpha after emergence
25935	1	4 Alpha after emergence
26023	1	4 Alpha after emergence
26110	1	4 Alpha after emergence
26152	1	4 Alpha after emergence
26174	1	4 Alpha after emergence
26195	1	4 Alpha after emergence
26460	1	4 Alpha after emergence
26461	1	4 Alpha after emergence
26727	1	4 Alpha after emergence
26729	1	4 Alpha after emergence
27061	1	4 Alpha after emergence
27128	1	4 Alpha after emergence
27213	1	4 Alpha after emergence
27263	1	4 Alpha after emergence
27294	1	4 Alpha after emergence
27345	1	4 Alpha after emergence
27384	1	4 Alpha after emergence
27390	1	4 Alpha after emergence
27503	1	4 Alpha after emergence
27577	2	4 Alpha after emergence
27610	1	4 Alpha after emergence
27630	1	4 Alpha after emergence
27643	1	4 Alpha after emergence
27654	1	4 Alpha after emergence
27670	1	4 Alpha after emergence
27737	1	4 Alpha after emergence
27741	2	4 Alpha after emergence
27754	1	4 Alpha after emergence
27822	1	4 Alpha after emergence
27835	1	4 Alpha after emergence
27849	1	4 Alpha after emergence
27883	1	4 Alpha after emergence
27889	1	4 Alpha after emergence
27906	1	4 Alpha after emergence
27942	1	4 Alpha after emergence
27972	1	4 Alpha after emergence
28003	1	4 Alpha after emergence
28048	1	4 Alpha after emergence
28075	1	4 Alpha after emergence
28077	1	4 Alpha after emergence
28095	2	4 Alpha after emergence
28111	1	4 Alpha after emergence
28112	1	4 Alpha after emergence
28245	1	4 Alpha after emergence
28280	1	4 Alpha after emergence
28281	1	4 Alpha after emergence
28282	1	4 Alpha after emergence
28295	1	4 Alpha after emergence
28313	1	4 Alpha after emergence
28357	1	4 Alpha after emergence
28498	1	4 Alpha after emergence
28505	1	4 Alpha after emergence
28559	1	4 Alpha after emergence
28585	1	4 Alpha after emergence
28621	1	4 Alpha after emergence
28628	1	4 Alpha after emergence
28651	1	4 Alpha after emergence
28690	1	4 Alpha after emergence
28735	1	4 Alpha after emergence
28739	1	4 Alpha after emergence
28744	1	4 Alpha after emergence
28779	1	4 Alpha after emergence
28877	1	4 Alpha after emergence
28878	1	4 Alpha after emergence
28884	1	4 Alpha after emergence
28887	1	4 Alpha after emergence
28896	2	4 Alpha after emergence
28977	1	4 Alpha after emergence
29077	1	4 Alpha after emergence
29095	1	4 Alpha after emergence
29293	1	4 Alpha after emergence
29348	1	4 Alpha after emergence
29370	1	4 Alpha after emergence
29445	1	4 Alpha after emergence
29477	1	4 Alpha after emergence
29515	1	4 Alpha after emergence
29524	1	4 Alpha after emergence
29585	1	4 Alpha after emergence
29648	1	4 Alpha after emergence
29682	1	4 Alpha after emergence
29705	1	4 Alpha after emergence
29715	1	4 Alpha after emergence
29722	1	4 Alpha after emergence
29724	1	4 Alpha after emergence
29733	1	4 Alpha after emergence
29744	1	4 Alpha after emergence
29751	1	4 Alpha after emergence
29764	2	4 Alpha after emergence
29780	1	4 Alpha after emergence
2	1	5 Delta after emergence
4	1	5 Delta after emergence
21	1	5 Delta after emergence
25	1	5 Delta after emergence
36	1	5 Delta after emergence
37	1	5 Delta after emergence
64	2	5 Delta after emergence
84	1	5 Delta after emergence
90	1	5 Delta after emergence
91	1	5 Delta after emergence
92	1	5 Delta after emergence
94	1	5 Delta after emergence
100	2	5 Delta after emergence
105	1	5 Delta after emergence
106	2	5 Delta after emergence
119	1	5 Delta after emergence
121	1	5 Delta after emergence
127	1	5 Delta after emergence
144	1	5 Delta after emergence
147	1	5 Delta after emergence
170	1	5 Delta after emergence
171	1	5 Delta after emergence
174	1	5 Delta after emergence
181	1	5 Delta after emergence
183	1	5 Delta after emergence
186	2	5 Delta after emergence
187	1	5 Delta after emergence
193	1	5 Delta after emergence
199	1	5 Delta after emergence
203	5	5 Delta after emergence
204	2	5 Delta after emergence
206	2	5 Delta after emergence
208	1	5 Delta after emergence
209	2	5 Delta after emergence
210	1	5 Delta after emergence
222	3	5 Delta after emergence
241	1	5 Delta after emergence
242	1	5 Delta after emergence
243	1	5 Delta after emergence
245	1	5 Delta after emergence
246	2	5 Delta after emergence
256	1	5 Delta after emergence
274	3	5 Delta after emergence
280	1	5 Delta after emergence
282	1	5 Delta after emergence
289	1	5 Delta after emergence
300	1	5 Delta after emergence
304	1	5 Delta after emergence
308	1	5 Delta after emergence
330	1	5 Delta after emergence
335	3	5 Delta after emergence
337	2	5 Delta after emergence
343	1	5 Delta after emergence
346	2	5 Delta after emergence
347	3	5 Delta after emergence
362	1	5 Delta after emergence
379	1	5 Delta after emergence
382	1	5 Delta after emergence
388	2	5 Delta after emergence
392	1	5 Delta after emergence
407	1	5 Delta after emergence
410	3	5 Delta after emergence
414	1	5 Delta after emergence
424	1	5 Delta after emergence
427	1	5 Delta after emergence
439	1	5 Delta after emergence
442	1	5 Delta after emergence
449	2	5 Delta after emergence
451	1	5 Delta after emergence
460	1	5 Delta after emergence
466	1	5 Delta after emergence
504	1	5 Delta after emergence
510	1	5 Delta after emergence
512	1	5 Delta after emergence
513	1	5 Delta after emergence
521	1	5 Delta after emergence
526	3	5 Delta after emergence
527	1	5 Delta after emergence
529	1	5 Delta after emergence
547	1	5 Delta after emergence
556	1	5 Delta after emergence
564	1	5 Delta after emergence
565	1	5 Delta after emergence
583	1	5 Delta after emergence
586	2	5 Delta after emergence
590	1	5 Delta after emergence
593	2	5 Delta after emergence
596	1	5 Delta after emergence
598	2	5 Delta after emergence
601	1	5 Delta after emergence
620	1	5 Delta after emergence
625	1	5 Delta after emergence
649	1	5 Delta after emergence
664	1	5 Delta after emergence
673	1	5 Delta after emergence
674	1	5 Delta after emergence
683	3	5 Delta after emergence
695	1	5 Delta after emergence
701	1	5 Delta after emergence
708	1	5 Delta after emergence
713	2	5 Delta after emergence
715	2	5 Delta after emergence
731	1	5 Delta after emergence
745	5	5 Delta after emergence
751	2	5 Delta after emergence
761	2	5 Delta after emergence
764	1	5 Delta after emergence
772	1	5 Delta after emergence
775	1	5 Delta after emergence
776	1	5 Delta after emergence
788	1	5 Delta after emergence
799	2	5 Delta after emergence
805	2	5 Delta after emergence
806	1	5 Delta after emergence
811	1	5 Delta after emergence
812	1	5 Delta after emergence
813	2	5 Delta after emergence
815	1	5 Delta after emergence
823	2	5 Delta after emergence
826	1	5 Delta after emergence
829	3	5 Delta after emergence
835	1	5 Delta after emergence
838	1	5 Delta after emergence
841	1	5 Delta after emergence
854	1	5 Delta after emergence
872	1	5 Delta after emergence
874	2	5 Delta after emergence
880	1	5 Delta after emergence
886	1	5 Delta after emergence
896	1	5 Delta after emergence
897	1	5 Delta after emergence
900	1	5 Delta after emergence
901	1	5 Delta after emergence
904	1	5 Delta after emergence
913	1	5 Delta after emergence
925	2	5 Delta after emergence
934	1	5 Delta after emergence
942	1	5 Delta after emergence
947	1	5 Delta after emergence
949	1	5 Delta after emergence
958	2	5 Delta after emergence
997	1	5 Delta after emergence
999	1	5 Delta after emergence
1044	1	5 Delta after emergence
1048	3	5 Delta after emergence
1053	1	5 Delta after emergence
1057	1	5 Delta after emergence
1060	1	5 Delta after emergence
1062	1	5 Delta after emergence
1063	2	5 Delta after emergence
1069	1	5 Delta after emergence
1085	1	5 Delta after emergence
1087	1	5 Delta after emergence
1091	1	5 Delta after emergence
1098	1	5 Delta after emergence
1102	1	5 Delta after emergence
1107	1	5 Delta after emergence
1116	1	5 Delta after emergence
1141	1	5 Delta after emergence
1150	3	5 Delta after emergence
1156	1	5 Delta after emergence
1165	1	5 Delta after emergence
1166	1	5 Delta after emergence
1178	1	5 Delta after emergence
1186	1	5 Delta after emergence
1190	3	5 Delta after emergence
1191	5	5 Delta after emergence
1197	1	5 Delta after emergence
1206	1	5 Delta after emergence
1212	1	5 Delta after emergence
1213	1	5 Delta after emergence
1221	1	5 Delta after emergence
1239	1	5 Delta after emergence
1262	2	5 Delta after emergence
1263	3	5 Delta after emergence
1264	1	5 Delta after emergence
1265	1	5 Delta after emergence
1267	2	5 Delta after emergence
1274	3	5 Delta after emergence
1284	1	5 Delta after emergence
1288	2	5 Delta after emergence
1299	1	5 Delta after emergence
1301	1	5 Delta after emergence
1302	2	5 Delta after emergence
1314	2	5 Delta after emergence
1320	1	5 Delta after emergence
1342	1	5 Delta after emergence
1346	1	5 Delta after emergence
1347	1	5 Delta after emergence
1348	1	5 Delta after emergence
1359	1	5 Delta after emergence
1361	1	5 Delta after emergence
1376	1	5 Delta after emergence
1380	1	5 Delta after emergence
1387	3	5 Delta after emergence
1396	1	5 Delta after emergence
1403	1	5 Delta after emergence
1404	1	5 Delta after emergence
1407	1	5 Delta after emergence
1408	2	5 Delta after emergence
1420	5	5 Delta after emergence
1423	1	5 Delta after emergence
1426	3	5 Delta after emergence
1428	1	5 Delta after emergence
1433	1	5 Delta after emergence
1437	1	5 Delta after emergence
1439	1	5 Delta after emergence
1452	1	5 Delta after emergence
1465	1	5 Delta after emergence
1471	3	5 Delta after emergence
1473	2	5 Delta after emergence
1474	1	5 Delta after emergence
1475	1	5 Delta after emergence
1477	1	5 Delta after emergence
1478	1	5 Delta after emergence
1479	1	5 Delta after emergence
1480	1	5 Delta after emergence
1486	1	5 Delta after emergence
1495	1	5 Delta after emergence
1519	3	5 Delta after emergence
1529	1	5 Delta after emergence
1537	1	5 Delta after emergence
1547	1	5 Delta after emergence
1548	1	5 Delta after emergence
1558	2	5 Delta after emergence
1559	2	5 Delta after emergence
1562	1	5 Delta after emergence
1567	1	5 Delta after emergence
1577	1	5 Delta after emergence
1588	1	5 Delta after emergence
1593	1	5 Delta after emergence
1594	1	5 Delta after emergence
1599	1	5 Delta after emergence
1616	1	5 Delta after emergence
1623	1	5 Delta after emergence
1624	1	5 Delta after emergence
1625	1	5 Delta after emergence
1627	5	5 Delta after emergence
1628	1	5 Delta after emergence
1652	1	5 Delta after emergence
1674	1	5 Delta after emergence
1681	4	5 Delta after emergence
1684	3	5 Delta after emergence
1714	1	5 Delta after emergence
1729	1	5 Delta after emergence
1738	1	5 Delta after emergence
1741	1	5 Delta after emergence
1742	1	5 Delta after emergence
1752	1	5 Delta after emergence
1758	2	5 Delta after emergence
1779	1	5 Delta after emergence
1789	1	5 Delta after emergence
1796	1	5 Delta after emergence
1808	2	5 Delta after emergence
1812	1	5 Delta after emergence
1820	8	5 Delta after emergence
1825	1	5 Delta after emergence
1832	1	5 Delta after emergence
1839	1	5 Delta after emergence
1846	1	5 Delta after emergence
1853	1	5 Delta after emergence
1871	1	5 Delta after emergence
1872	1	5 Delta after emergence
1873	1	5 Delta after emergence
1877	1	5 Delta after emergence
1879	2	5 Delta after emergence
1882	1	5 Delta after emergence
1886	1	5 Delta after emergence
1890	1	5 Delta after emergence
1900	2	5 Delta after emergence
1909	1	5 Delta after emergence
1912	2	5 Delta after emergence
1914	1	5 Delta after emergence
1921	1	5 Delta after emergence
1934	1	5 Delta after emergence
1958	2	5 Delta after emergence
1959	1	5 Delta after emergence
1960	1	5 Delta after emergence
1961	1	5 Delta after emergence
1965	1	5 Delta after emergence
1973	2	5 Delta after emergence
1989	1	5 Delta after emergence
2003	1	5 Delta after emergence
2024	1	5 Delta after emergence
2026	1	5 Delta after emergence
2035	1	5 Delta after emergence
2037	3	5 Delta after emergence
2040	1	5 Delta after emergence
2047	1	5 Delta after emergence
2061	1	5 Delta after emergence
2062	1	5 Delta after emergence
2069	2	5 Delta after emergence
2076	1	5 Delta after emergence
2083	1	5 Delta after emergence
2086	1	5 Delta after emergence
2091	2	5 Delta after emergence
2102	1	5 Delta after emergence
2106	3	5 Delta after emergence
2110	4	5 Delta after emergence
2113	2	5 Delta after emergence
2117	1	5 Delta after emergence
2119	1	5 Delta after emergence
2125	1	5 Delta after emergence
2130	1	5 Delta after emergence
2137	2	5 Delta after emergence
2143	1	5 Delta after emergence
2144	2	5 Delta after emergence
2146	1	5 Delta after emergence
2155	1	5 Delta after emergence
2165	1	5 Delta after emergence
2167	1	5 Delta after emergence
2168	1	5 Delta after emergence
2173	1	5 Delta after emergence
2185	2	5 Delta after emergence
2189	1	5 Delta after emergence
2194	1	5 Delta after emergence
2197	1	5 Delta after emergence
2201	1	5 Delta after emergence
2202	1	5 Delta after emergence
2214	1	5 Delta after emergence
2217	1	5 Delta after emergence
2222	1	5 Delta after emergence
2230	1	5 Delta after emergence
2232	4	5 Delta after emergence
2235	1	5 Delta after emergence
2237	1	5 Delta after emergence
2240	2	5 Delta after emergence
2242	1	5 Delta after emergence
2246	1	5 Delta after emergence
2258	1	5 Delta after emergence
2268	1	5 Delta after emergence
2272	4	5 Delta after emergence
2273	1	5 Delta after emergence
2277	1	5 Delta after emergence
2304	1	5 Delta after emergence
2305	4	5 Delta after emergence
2306	3	5 Delta after emergence
2311	1	5 Delta after emergence
2314	1	5 Delta after emergence
2334	1	5 Delta after emergence
2336	1	5 Delta after emergence
2346	1	5 Delta after emergence
2388	1	5 Delta after emergence
2395	1	5 Delta after emergence
2396	1	5 Delta after emergence
2401	1	5 Delta after emergence
2416	1	5 Delta after emergence
2418	1	5 Delta after emergence
2424	2	5 Delta after emergence
2426	1	5 Delta after emergence
2432	1	5 Delta after emergence
2433	1	5 Delta after emergence
2436	1	5 Delta after emergence
2445	2	5 Delta after emergence
2447	2	5 Delta after emergence
2448	1	5 Delta after emergence
2449	1	5 Delta after emergence
2450	1	5 Delta after emergence
2453	2	5 Delta after emergence
2478	1	5 Delta after emergence
2485	2	5 Delta after emergence
2493	1	5 Delta after emergence
2494	2	5 Delta after emergence
2508	1	5 Delta after emergence
2509	4	5 Delta after emergence
2512	1	5 Delta after emergence
2517	1	5 Delta after emergence
2518	1	5 Delta after emergence
2523	1	5 Delta after emergence
2527	1	5 Delta after emergence
2534	1	5 Delta after emergence
2536	1	5 Delta after emergence
2539	1	5 Delta after emergence
2544	1	5 Delta after emergence
2560	1	5 Delta after emergence
2564	1	5 Delta after emergence
2570	2	5 Delta after emergence
2577	1	5 Delta after emergence
2614	1	5 Delta after emergence
2638	1	5 Delta after emergence
2639	2	5 Delta after emergence
[truncated: 4,900 more rows]

## Sheet: Table S5
Table S5, Harari et al., Details of virus isolates sequenced in this paper
Sample identifier (Harari et al.)	Date collected	Ct	Seq name GISAID	PANGO Lineage	GISAID Accession ID	Biosample Accession
P1.1	2021-01-17	22	hCoV-19/israel/1481294775/2021	B.1.1.7	EPI_ISL_8996171	SAMN25691269
P1.2	2021-02-08	30	hCoV-19/israel/1481320145/2021	B.1.1.7	EPI_ISL_9010725	SAMN25691270
P1.3	2021-02-09	29	hCoV-19/israel/1481332933/2021	B.1.1.7	EPI_ISL_8996172	SAMN25691271
P1.4	2021-02-28	20	hCoV-19/israel/1481340749/2021	B.1.362	EPI_ISL_9010726	SAMN25691272
P2.1	2020-08-12	32	hCoV-19/israel/18925/2020	B.1.1.50	EPI_ISL_8996199	SAMN25691301
P2.2	2020-09-29	NA	hCoV-19/israel/15743/2020	B.1.1.50	EPI_ISL_8996200	SAMN25691302
P2.culture	2020-09-29	NA	hCoV-19/israel/1591/2020	B.1.1	EPI_ISL_8996201	SAMN25691303
P3.1	2021-02-01	14	hCoV-19/israel/1481331023/2021	B.1.362	EPI_ISL_8996173	SAMN25691273
P3.2	2021-02-10	19	hCoV-19/israel/1481323307/2021	B.1.362	EPI_ISL_8996174	SAMN25691274
P3.3	2021-02-17	26	hCoV-19/israel/1481312331/2021	B.1.362	EPI_ISL_8996175	SAMN25691275
P3.4	2021-03-16	27	hCoV-19/israel/1481354969/2021	B.1.362	EPI_ISL_8996176	SAMN25691276
P3.5	2021-03-25	25	hCoV-19/israel/1481625671/2021	B.1.362	EPI_ISL_8996177	SAMN25691277
P3.6	2021-04-22	30	hCoV-19/israel/1481374389/2021	B.1.1.7	EPI_ISL_8996178	SAMN25691278
P4.1	2021-01-27	21	hCoV-19/israel/1481305817/2021	B.1.1.7	EPI_ISL_8996179	SAMN25691279
P4.2	2021-02-06	28	hCoV-19/israel/1481317961/2021	B.1.1.7	EPI_ISL_8996180	SAMN25691280
P4.3	2021-02-09	31	hCoV-19/israel/1481322313/2021	B.1.1.7	EPI_ISL_9010727	SAMN25691281
P4.4	2021-02-14	30	hCoV-19/israel/1481326091/2021	B.1.1.7	EPI_ISL_8996181	SAMN25691282
P4.5	2021-02-21	27	hCoV-19/israel/1481333955/2021	B.1.1.7	EPI_ISL_8996182	SAMN25691283
P4.6	2021-02-24	28	hCoV-19/israel/1481337819/2021	B.1.1.7	EPI_ISL_8996183	SAMN25691284
P4.7	2021-03-03	30	hCoV-19/israel/1481343493/2021	B.1.1.50	EPI_ISL_8996184	SAMN25691285
P5.1	2020-10-06	22	hCoV-19/israel/1481210233/2020	B.1.1.50	EPI_ISL_8996185	SAMN25691286
P5.2	2020-10-18	18	hCoV-19/israel/1481382623/2020	B.1.1.50	EPI_ISL_8996186	SAMN25691287
P5.3	2020-10-26	33	hCoV-19/israel/1481393285/2020	B.1.1	EPI_ISL_8996187	SAMN25691288
P5.4	2020-11-02	29	hCoV-19/israel/1481400883/2020	B.1.1.50	EPI_ISL_8996188	SAMN25691289
P5.5	2020-11-05	18	hCoV-19/israel/1481404277/2020	B.1.1.50	EPI_ISL_8996189	SAMN25691290
P5.6	2020-11-15	28	hCoV-19/israel/1481413105/2020	B.1.1.50	EPI_ISL_8996190	SAMN25691291
P5.7	2020-11-19	30	hCoV-19/israel/1481418327/2020	B.1.1.50	EPI_ISL_8996191	SAMN25691292
P5.8	2020-12-13	25	hCoV-19/israel/1481388277/2020	B.1.1.50	EPI_ISL_8996192	SAMN25691293
P5.9	2020-12-20	28	hCoV-19/israel/1481256675/2020	B.1.1.50	EPI_ISL_8996193	SAMN25691294
P6.1	2020-12-16	17	hCoV-19/israel/1481253531/2021	B.1.1.50	EPI_ISL_8996194	SAMN25691295
P6.2	2021-01-07	21	hCoV-19/israel/1481279331/2021	B.1.1.50	EPI_ISL_8996195	SAMN25691296
P6.3	2021-01-15	25	hCoV-19/israel/1481293365/2021	B.1.1.50	EPI_ISL_8996196	SAMN25691297
P6.4	2021-01-20	25	hCoV-19/israel/1481298823/2021	B.1.1.50	EPI_ISL_8996197	SAMN25691298
P6.5	2021-01-22	27	hCoV-19/israel/1481300495/2021	B.1.1.50	EPI_ISL_8996198	SAMN25691299

## Sheet: Table S6
Table S6, Harari et al., Information supporting replicative virus across chronic infections
ref	Day of qRT-PCR	PCR result	Ct value	Type of sample	Target Genes	Culture	sgRNA Ct	Maximal ΔCt	duration of ΔCt (days)	ΔCt	*note below table	Reproductive virus evidence
Avanzato T1	49	Positive	27	NP	E	yes, positive	35			4.56	1	Culture
Avanzato T2	70	Positive	22.44	NP	E	yes, positive	29.05	-4.56	21	X
Avanzato	77	Negative	40	NP	E	yes, negative	40			X
Avanzato T3	85	Positive	31	NP	E	yes, negative	38			4	1
Avanzato T4	105	Positive	27	NP	E	yes, negative	35	-13	28	12.6	1
Baang T1	7	Positive	14.4	NP	ORF1ab, S	yes, positive	NA			1.05	2	culture
Baang T2	12	Positive	13.35	NP	ORF1ab, S	yes, positive	NA			X	2
Baang T3	22	Positive	NA	NP	ORF1ab, S	yes, positive	NA			X
Baang T4	29	Positive	15.41	NP	ORF1ab, S	yes, positive	NA			1.11	2
Baang T5	29	Positive	14.3	Sp	ORF1ab, S	yes, positive	NA			9.75	2
Baang T6	33	Positive	24.05	Sp	ORF1ab, S	yes, positive	NA			2.5	2
Baang T7	38	Positive	21.55	Sp	ORF1ab, S	yes, positive	NA			5.45	2
Baang	81	Positive	27	NP	ORF1ab, S	yes, negative	NA	-5.75	25	3.65
Baang T8	93	Positive	23.35	NP	ORF1ab, S	yes, positive	NA			2.1	2
Baang T9	106	Positive	21.25	NP	ORF1ab, S	yes, positive	NA			2.05	2
Baang	119	Positive	23.3	NP	ORF1ab, S	yes, positive	NA			0.9	2
Baang	122	Positive	24.2	NP	ORF1ab, S	NA	NA			6.5	2
Baang	125	Positive	30.7	NP	ORF1ab, S	NA	NA			3.15
Baang	128	Positive	27.55	NP	ORF1ab, S	NA	NA			3.9	2
Baang	131	Positive	23.65	NP	ORF1ab, S	NA	NA	-7.05	6		2
Borges T1	1	Positive	21.42	NP	E, RdRp, N	NA	NA			X		ΔCt= 15 in 2 days
Borges	15	Positive	NA	NP	E, ORF1ab	NA	NA			X
Borges	22	Positive	NA	NP	E, ORF1ab	NA	NA			X
Borges	57	Positive	32.3	NP	E, N	NA	NA			5.94333
Borges	80	Positive	38.2433	NP	E, RdRp, N	NA	NA	-16.3133	84	X
Borges	98	Negative	NA	NP	NA	NA	NA			X
Borges	141	Negative	NA	NP	NA	NA	NA			X
Borges	145	Negative	NA	NP	NA	NA	NA			X
Borges	162	Positive	37.1833	NP	E, RdRp, N	NA	NA			X
Borges T2	164	Positive	21.93	SP	E, ORF1ab, N	yes, negative	NA	-15.2533	2	15.2533
Borges T3	171	Positive	27.56	BAL	E, ORF1ab, N	NA	NA			5.63
Borges	197	Positive	34.7767	NP	E, RdRp, N	NA	NA			7.21667
Chen T1	0	Positive	24.34	NP	N2	NA	NA			3.91
Chen T2	7	Positive	20.43	TA	N2	NA	NA			5.04
Chen T3	21	Positive	15.39	TA	N2	NA	NA	-8.95	20	9.26		ΔCt=8.9 in 20 days
Chen T4	27	Positive	24.65	TA	N2	NA	NA			12.49
Chen	34	Positive	37.14	NP	N2	NA	NA			4.75
Chen	41	Positive	32.39	NP	N2	NA	NA			X
Chen	45	Negative	NA	NP	N2	NA	NA
Choi	0	Positive	32.4	NP	Orf1ab	NA	NA			11.2		ΔCt= 22 in 18 days
Choi T1	18	Positive	21.2	NP	Orf1ab	NA	NA			7.9
Choi T2	25	Positive	29.1	NP	Orf1ab	NA	NA			7.1
Choi	31	Positive	36.2	NP	Orf1ab	NA	NA
Choi	36	Positive	NA	NP	Orf1ab	NA	NA
Choi	39	Positive	37.8	NP	Orf1ab	NA	NA			10.2
Choi	72	Positive	27.6	NP	Orf1ab	NA	NA	-10.2	33
Choi T3	75	NA	NA	NP	Orf1ab	NA	NA
Choi	76	Positive	26.6	NP	Orf1ab	NA	NA	-11.2	37
Choi T4	81	NA	NA	NP	Orf1ab	NA	NA
Choi	87	Negative	NA	NP	Orf1ab	NA	NA
Choi	88	Negative	NA	NP	Orf1ab	NA	NA
Choi	105	Positive	36.9	NP	Orf1ab	NA	NA
Choi	106	Negative	NA	NP	Orf1ab	NA	NA
Choi	107	Negative	NA	NP	Orf1ab	NA	NA
Choi	125	Positive	38	NP	Orf1ab	NA	NA			2.7
Choi	126	Positive	35.3	NP	Orf1ab	NA	NA			2.6
Choi T5	128	Positive	32.7	NP	Orf1ab	NA	NA			0.6
Choi T6	130	Positive	33.3	NP	Orf1ab	NA	NA
Choi	132	Negative	NA	NP	Orf1ab	NA	NA
Choi T7	143	Positive	15.6	NP	Orf1ab	NA	NA	-22.4	18
Choi T8	146	NA	NA	NP	Orf1ab	NA	NA	-17.7	13
Choi	150	Positive	21	NP	Orf1ab	NA	NA			5.2
Choi	151	Positive	15.8	BAL	Orf1ab	NA	NA
Choi T9	152	NA	NA	NP	Orf1ab	NA	NA
Jensen P1	1	Positive	84700000	NP	ORF1ab +E / NSP2 +N	NA	NA			74700000	3	3 orders of magnitude in 4 days
Jensen P1 T1	2	Positive	10000000	NP	ORF1ab +E / NSP2 +N	NA	NA			9000000	1, 3
Jensen P1 T1	3	Positive	1000000	NP	ORF1ab +E / NSP2 +N	NA	NA			538000	1, 3
Jensen P1	8	Positive	462000	NP	ORF1ab +E / NSP2 +N	NA	NA			2269538000	3
Jensen P1 T2	12	Positive	2270000000	NP	ORF1ab +E / NSP2 +N	NA	NA				3
Jensen P1 T3	14	Positive	NA	NP	ORF1ab +E / NSP2 +N	NA	NA	4913.42	4
Jensen P1 T4	16	Positive	1000000000	NP	ORF1ab +E / NSP2 +N	NA	NA		8		1, 3
Jensen P2 T1	1	Positive	2.22e+07	NP	ORF1ab +E / NSP2 +N	NA	NA			1.22e+07	3
Jensen P2 T2	7	Positive	10000000	NP	ORF1ab +E / NSP2 +N	NA	NA			0	1, 3	2 orders of magnitude in 5 days
Jensen P2 T3	9	Positive	10000000	NP	ORF1ab +E / NSP2 +N	NA	NA			2890000000	1, 3
Jensen P2 T4	12	Positive	2900000000	NP	ORF1ab +E / NSP2 +N	NA	NA	290	5	2800000000	3
Jensen P2 T5	16	Positive	100000000	NP	ORF1ab +E / NSP2 +N	NA	NA			99000000	1, 3
Jensen P2 T6	20	Positive	1000000	NP	ORF1ab +E / NSP2 +N	NA	NA			0	1, 3
Jensen P2 T7	21	Positive	1000000	NP	ORF1ab +E / NSP2 +N	NA	NA			900000	1, 3
Jensen P2 T8	23	Positive	100000	NP	ORF1ab +E / NSP2 +N	NA	NA				1, 3
Jensen P3	74	Positive	200000	NP	ORF1ab +E / NSP2 +N	NA	NA			100000	3	2 orders of magnitude in 5 days
Jensen P3 T1	77	Positive	100000	NP	ORF1ab +E / NSP2 +N	NA	NA			146900000	1, 3
Jensen P3	79	Positive	147000000	NP	ORF1ab +E / NSP2 +N	NA	NA			137000000	3
Jensen P3 T2	81	Positive	10000000	NP	ORF1ab +E / NSP2 +N	NA	NA	735	5	9900000	1, 3
Jensen P3 T3	82	Positive	100000	NP	ORF1ab +E / NSP2 +N	NA	NA			90000	1, 3
Jensen P3 T4	84	Positive	10000	NP	ORF1ab +E / NSP2 +N	NA	NA				1, 3
Jensen P3 T5	87	Positive	NA	NP	ORF1ab +E / NSP2 +N	NA	NA				1,3
Jensen P3	103	Negative	NA	NP	ORF1ab +E / NSP2 +N	NA	NA				3
Jensen P4	1	Positive	52700	NP	ORF1ab +E / NSP2 +N	NA	NA			47300	3	3 orders of magnitude in 18 days
Jensen P4 T1	2	Positive	100000	NP	ORF1ab +E / NSP2 +N	NA	NA	1307.4	18	68800000	1, 3
Jensen P4 T2	19	Positive	68900000	NP	ORF1ab +E / NSP2 +N	NA	NA			68800000	3
Jensen P4 T3	25	Positive	100000	NP	ORF1ab +E / NSP2 +N	NA	NA			900000	1, 3
Jensen P4 T4	27	Positive	1000000	NP	ORF1ab +E / NSP2 +N	NA	NA				1, 3
Jensen P4	37	Negative	NA	NP	ORF1ab +E / NSP2 +N	NA	NA				1
Jensen P5 T1	44	Positive	31200000	NP	ORF1ab +E / NSP2 +N	NA	NA			21200000	3	1 order of magnitude in 8 days
Jensen P5 T2	46	Positive	10000000	NP	ORF1ab +E / NSP2 +N	NA	NA			9900000	1, 3
Jensen P5 T3	49	Positive	100000	NP	ORF1ab +E / NSP2 +N	NA	NA			0	1, 3
Jensen P5 T4	51	Positive	100000	NP	ORF1ab +E / NSP2 +N	NA	NA	48.2	8	4720000	1, 3
Jensen P5 T5	52	Positive	4820000	NP	ORF1ab +E / NSP2 +N	NA	NA			2560000	3
Jensen P5 T6	72	Positive	2260000	NP	ORF1ab +E / NSP2 +N	NA	NA				3
Jensen P5	91	Negative	NA	NP	ORF1ab +E / NSP2 +N	NA	NA
Jensen P6 T1	1	Positive	9360000	NP	ORF1ab +E / NSP2 +N	NA	NA				3
Jensen P6 T2	4	Positive	NA	NP	ORF1ab +E / NSP2 +N	NA	NA
Jensen P6 T3	7	Positive	100000000	NP	ORF1ab +E / NSP2 +N	NA	NA			90000000	1, 3	1 order of magnitude in 14 days
Jensen P6 T4	11	Positive	10000000	NP	ORF1ab +E / NSP2 +N	NA	NA			90000000	1, 3
Jensen P6 T5	15	Positive	100000000	NP	ORF1ab +E / NSP2 +N	NA	NA	10.6838	14	99000000	1, 3
Jensen P6 T6	19	Positive	1000000	NP	ORF1ab +E / NSP2 +N	NA	NA			990000	1, 3
Jensen P6 T7	20	Positive	10000	NP	ORF1ab +E / NSP2 +N	NA	NA				1, 3
Jensen P6	26	Negative	NA	NP	ORF1ab +E / NSP2 +N	NA	NA
Karim T1	0	Positive	18.5	NP	E, N, RdRp	NA	NA			2.1		ΔCt= 5.6 in 84 days
Karim T2	6	Positive	16.4	NP	Orf1ab, N, S	NA	NA			2.8
Karim T3	20	Positive	19.2	NP	Orf1ab, N, S	NA	NA			2.4
Karim T4	34	Positive	21.6	NP	E, N, RdRp	NA	NA			2.4
Karim T5	71	Positive	19.2	NP	E, N, RdRp	NA	NA			7.7
Karim T6	106	Positive	26.9	NP	E, N, RdRp	NA	NA			5.6
Karim T7	190	Positive	21.3	NP	E, N, RdRp	NA	NA	-5.6	84	7.8
Karim	204	Positive	29.1	NP	E, N, RdRp	NA	NA			2.5
Karim	216	Positive	31.6	NP	E, N, RdRp	NA	NA
Karim	233	Negative	>40	NP	E, N, RdRp	NA	NA
Kemp T1	1	Positive	25	NP	RdRp	NA	NA			2		ΔCt= 10 in 48 days
Kemp T2	37	NA	NA	NP	NA	NA	NA
Kemp T3	41	Positive	23	NP	RdRp	NA	NA			6
Kemp T4	45	Positive	29	NP	RdRp	NA	NA			7
Kemp	54	Positive	22	NP	RdRp	NA	NA			1
Kemp T5	55	NA	NA	NP	NA	NA	NA
Kemp	56	Positive	23	NP	RdRp	NA	NA			1
Kemp	57	Positive	24	NP	RdRp	NA	NA			2
Kemp T6	66	Positive	26	NP	RdRp	NA	NA			3
Kemp T7	82	Positive	23	NP	RdRp	NA	NA	-6	37
Kemp T8	86	NA	NA	NP	RdRp	NA	NA
Kemp T9	89	NA	NA	NP	NA	NA	NA
Kemp	93	Positive	19	ETA	RdRp	NA	NA			2
Kemp T10	93	Positive	21	NP	RdRp	NA	NA	-10	48	4
Kemp T11	95	Positive	16	NP	NA	NA	NA
Kemp T12	98	Positive	25	NP	RdRp	NA	NA			7
Kemp	99	Positive	18	ETA	RdRp	NA	NA	-7	1	12
Kemp T13	99	Positive	30	NP	RdRp	NA	NA			6
Kemp	100	Positive	24	ETA	RdRp	NA	NA	-6	1	6
Kemp T14	101	Positive	30	NP	RdRp	NA	NA
Leung T1	7	Positive	15.44	NP	RdRp, E	yes, positive	NA			0.96	2	culture
Leung T2	33	Positive	16.4	NP	RdRp, E, N	yes, indeterminate	NA			7.01	2
Leung T3	78	Positive	23.41	NP	RdRp, E, N	yes, positive	NA			3.25	2
Leung	91	Positive	26.66	NP	RdRp, E	yes, negative	NA			0.86	2
Leung T4	97	Positive	27.52	NP	RdRp, E, N	yes, negative	NA				2
Troung P2 T1	0	Positive	20.7	NP/OP	E	yes, positive	26.2			0.7		culture
Troung P2 T2	11	Positive	21.4	NP/OP	E	yes, positive	29.6			4.8
Troung P2 T3	18	Positive	16.6	NP/OP	E	yes, positive	23.6			0.4
Troung P2 T4	27	Positive	16.2	NP/OP	E	yes, positive	NA			9.9
Troung P2 T5	40	Positive	26.1	NP/OP	E	NA	NA			2.7
Troung P2	53	Positive	23.4	NP/OP	E	NA				0.45	2
Troung P2	65	Positive	22.95	NP/OP	E	NA	33.8			1.15	2
Troung P2 T6	77	Positive	21.8	NP/OP	E	NA	NA			4.1
Troung P2 T7	92	Positive	17.7	NP/OP	E	NA	25.7	-8.4	52	2.5
Troung P2 T8	99	Positive	20.2	NP/OP	E	yes, positive	27.8			0.9
Troung P2 T9	117	Positive	19.3	NP/OP	E	yes, positive	NA			0.8
Troung P2 T10	120	Positive	18.5	NP/OP	E	yes, positive	25.6			9.6
Troung P2 T11	127	Positive	28.1	NP/OP	E	yes, positive	36.8			4.5
Troung P2	130	Positive	23.6	NP/OP	E	yes, positive	NA			2.7
Troung P2 T12	134	Positive	20.9	NP/OP	E	yes, positive	29.3			3.7
Troung P2 T13	137	Positive	17.2	NP/OP	E	yes, positive	23.4	-10.9	10	4.4
Troung P2 T14	144	Positive	21.6	NP/OP	E	yes, positive	31.2			3.2
Troung P2	156	Positive	24.8	NP/OP	E	yes, positive	NA			1.7
Troung P2	172	Positive	23.1	NP/OP	E	yes, positive	NA
Troung P3 T1	0	Positive	16	NP/OP	E	yes, positive	25			6.5		culture
Troung P3	11	Positive	22.5	NP/OP	E	NA	NA			1
Troung P3 T2	15	Positive	23.5	NP/OP	E	yes, negative	31.9			1.7
Troung P3	22	Positive	21.8	NP/OP	E	yes, positive	32.9			2.3
Troung P3	36	Positive	19.5	NP/OP	E	NA	NA			2.25	2
Troung P3	43	Positive	21.75	NP/OP	E	NA	NA			2.55	2
Troung P3 T3	67	Positive	19.2	NP/OP	E	yes, negative	27	-4.3	52	2.7
Troung P3 T4	68	Positive	21.9	NP/OP	E	NA	31.4			1.1
Troung P3 T5	139	Positive	23	NP/OP	E	yes, positive	33			3
Troung P3 T6	162	Positive	20	NP/OP	E	yes, negative	27.4
Perez Lago P1 T1	66	Positive	15	NP	Orf1ab, N, S	NA	positive			2		sgRNA
Perez Lago P1 T2	86	Positive	13	NP	Orf1ab, N, S	NA	positive			10
Perez Lago P1 T3	99	Positive	23	NP	Orf1ab, N, S	NA	positive			1
Perez Lago P1 T4	114	Positive	24	NP	Orf1ab, N, S	NA	positive			0
Perez Lago P1 T5	126	Positive	24	NP	Orf1ab, N, S	NA	positive			7
Perez Lago P1 T6	136	Positive	17	NP	Orf1ab, N, S	NA	positive	-7	10	2
Perez Lago P1 T7	145	Positive	19	NP	Orf1ab, N, S	NA	positive			0
Perez Lago P1 T8	167	Positive	19	NP	Orf1ab, N, S	NA	positive			1
Perez Lago P1 T9	189	Positive	20	NP	Orf1ab, N, S	NA	positive
Perez Lago P2 T1	26	NA	NA	NP	Orf1ab, N, S	yes, positive	positive			X		culture
Perez Lago P2 T2	37	Positive	18	NP	Orf1ab, N, S	yes, positive	positive			X
Perez Lago P2 T3	49	NA	NA	NP	Orf1ab, N, S	yes, positive	positive			X
Perez Lago P2 T4	68	Positive	31	Plasma	Orf1ab, N, S	NA	NA			X
Perez Lago P2 T5	81	NA	NA	NP	Orf1ab, N, S	yes, positive	positive			3
Perez Lago P2 T6	100	Positive	18	NP	Orf1ab, N, S	NA	positive	-13	32	2
Perez Lago P2 T7	107	Positive	21	NP	Orf1ab, N, S	NA	positive			1
Perez Lago P2 T8	114	Positive	23	NP	Orf1ab, N, S	yes, positive	positive			4
Perez Lago P2 T9	121	Positive	24	NP	Orf1ab, N, S	NA	positive
Perez Lago P2 T10	143	Positive	28	NP	Orf1ab, N, S	NA	positive
Perez Lago P3 T1	1	Positive	19	NP	Orf1ab, N, S	NA	NA			11		culture
Perez Lago P3 T2	17	Positive	30	plasma	Orf1ab, N, S	NA	NA			17
Perez Lago P3 T3	21	Positive	13	NP	Orf1ab, N, S	NA	NA			X
Perez Lago P3 T4	49	Positive	NA	NP	Orf1ab, N, S	NA	positive			X
Perez Lago P3 T5	56	Positive	18	NP	Orf1ab, N, S	NA	positive			2
Perez Lago P3 T6	66	Positive	20	NP	Orf1ab, N, S	yes, positive	positive			1
Perez Lago P3	66	Positive	21	BAL	Orf1ab, N, S	yes, positive	NA
Tarhini P1	1	Positive	23	NP	E	NA	NA			4	1	culture
Tarhini P1 T1	20	Positive	19	NP	E	yes, negative	NA			1	1
Tarhini P1 T2	35	Positive	18	NP	E	yes, negative	NA			4	1
Tarhini P1	43	Positive	14	NP	E	yes, positive	NA	-9		3	1
Tarhini P1	44	Positive	17	NP	E	yes, negative	NA			3	1
Tarhini P1	45	Positive	20	NP	E	yes, negative	NA			6	1
Tarhini P1 T3	53	Positive	14	NP	E	yes, positive	NA			7	1
Tarhini P1	70	Positive	21	NP	E	yes, negative	NA			4	1
Tarhini P1 T4	75	Positive	17	NP	E	yes, positive	NA			7	1
Tarhini P1	82	Positive	24	NP	E	yes, positive	NA			2	1
Tarhini P1	95	Positive	22	NP	E	yes, positive	NA			X	1
Tarhini P1	111	Positive	NA	NP	E	NA	NA			X
Tarhini P1	124	Negative	NA	NP	E	NA	NA
Tarhini P2	6	Positive	24	NP	E	yes, negative	NA			0	1	culture
Tarhini P2	12	Positive	24	NP	E	yes, negative	NA			3	1
Tarhini P2	32	Positive	21	NP	E	NA	NA			12
Tarhini P2	78	Positive	33	BAL	E	NA	NA			9
Tarhini P2 T1	80	Positive	24	NP	E	yes, negative	NA			3
Tarhini P2 T2	91	Positive	27	NP	E	yes, negative	NA			4	1
Tarhini P2 T3	103	Positive	23	NP	E	yes, positive	NA			5	1
Tarhini P2	110	Positive	18	NP	E	yes, negative	NA	-15	32	8	1
Tarhini P2	120	Positive	26	NP	E	yes, negative	NA	-9	19	X	1
Tarhini P2	132	Negative	NA	NP	E	NA	NA
Tarhini P2	137	Negative	NA	NP	E	NA	NA
Harari P1 T1	14	Positive	22	NP	NA	NA	NA			8		ΔCt= 11 in 20 days
Harari P1 T2	36	Positive	30	NP	NA	NA	NA			7
Harari P1 T3	37	Positive	23	NP	NA	NA	NA			4
Harari P1 T4	56	Positive	19	NP	NA	NA	NA	-11	20
Harari P2 T1	17	Positive	32	NP	NA	NA	NA					culture
Harari P2 T2	65	NA	NA	NP	NA	yes, positive	NA
Harari P3 T1	7	Positive	14	NP	NA	NA	NA			5		culture
Harari P3 T2	17	Positive	19	NP	NA	NA	NA			7
Harari P3 T3	23	Positive	26	NP	NA	NA	NA			1
Harari P3 T4	51	Positive	27	NP	NA	NA	NA			2
Harari P3 T5	60	Positive	25	NP	NA	yes, positive	NA			5
Harari P3 T6	88	Positive	30	NP	NA	NA	NA
Harari P4 T1	0	Positive	21	NP	NA	NA	NA			7		ΔCt= 4 in 12 days
Harari P4 T2	10	Positive	28	NP	NA	NA	NA			3
Harari P4 T3	13	Positive	31	NP	NA	NA	NA			1
Harari P4 T4	18	Positive	30	NP	NA	NA	NA			3
Harari P4 T5	25	Positive	27	NP	NA	NA	NA	-4	12	1
Harari P4 T6	28	Positive	28	NP	NA	NA	NA			2
Harari P4 T7	36	Positive	30	NP	NA	NA	NA
Harari P5 T1	0	Positive	22	NP	NA	NA	NA			4		ΔCt= 15 in 10 days
Harari P5 T2	12	Positive	18	NP	NA	NA	NA			15
Harari P5 T3	20	Positive	33	NP	NA	NA	NA			4
Harari P5	27	Positive	29	NP	NA	NA	NA			11
Harari P5 T4	30	Positive	18	NP	NA	NA	NA	-15	10	10
Harari P5 T5	40	Positive	28	NP	NA	NA	NA			2
Harari P5 T6	44	Positive	30	NP	NA	NA	NA			5
Harari P5 T7	68	Positive	25	NP	NA	NA	NA			3
Harari P5 T8	75	Positive	28	NP	NA	NA	NA
Harari P6 T1	0	Positive	17	NP	NA	NA	NA			4		Moderate Ct values until day 37 of infection
Harari P6 T2	22	Positive	21	NP	NA	NA	NA			4
Harari P6 T3	30	Positive	25	NP	NA	NA	NA			0
Harari P6 T4	35	Positive	25	NP	NA	NA	NA	none		2
Harari P6 T5	37	Positive	27	NP	NA	NA	NA			3
Harari P6	48	Positive	30	NP	NA	NA	NA
1In some publications data was taken from visual, thus the day of qRT-PCR/Ct value are an approximation
2average Ct value per gene target
3all values are Copies/mL
4Ct value noted if provided
color code:
days colored in green are time-points that were sequenced
days colored in orange are non- sequenced time-points
colored in yellow are Ct value ≤20

## Sheet: Table S7
Table S7, Harari et al., information on bioinformatics procedures used in each supporting publication
Publication	Seq. method	Base calling	Raw reads available?	Sequencing filtering	PCR primer trimming
Avanzato	ARTIC	Genome Analysis Toolkit (GATK, version 4.1.2)	no	Minor variant: QUAL > 200 , QD >20; Indels: QUAL > 500, QD > 20;	yes
Choi	ARTIC	Customized SARS-CoV-2 module (Iterative Refinement Meta-Assembler)	no	Minor variant frequency of at least 0.05	NA
Kemp	ARTIC	Custom code (AnCovMulti package)	yes	Min coverage of 20, max insertion size of 3 nucleotides, a max deletion size of 11 bp	yes
Borges	ARTIC	INSaFLU platform	no	Min coverage of 10, minor variant min frequency of 0.5.	NA
Leung	NA	NA	no	NA	NA
Karim	ARTIC	LoFreqv.2.1.5	no	Min coverage of 10, FDR cut-off of 1%, low quaility mutations were filtered out.	NA
Pérez-Lago	ARTIC	IVAR v1.2.3	no	Minor variant min frequency of 0.1.	NA
Troung	CleanPlex SARS-CoV-2	in-house software system LUBA	no	Min coverage of 100.	NA
Baang	NA	NA	no	NA	NA
Jensen	ARTIC	Guppy v3.4.5+fb1fbfb	no	Min coverage of 50, inspection with IGV was conducted to check for false calls.	NA
Chen	Illumina SARS-CoV-2 research panel	FreeBayes v1.3.5	no	Bases Qscore > 20; SNV number of reads at least 5/100 (total RNA/Ampliseq), min frequency of 0.05.	NA
Tarhini	ARTIC	Variant calling was performed with bcftools suite, and the proportions of each variant in each sample were retrieved with an in-house R script	no	NA	NA
Harari	ARTIC	AccuNGS	yes	Min coverage of 10 , minor variant min frequency of 0.8 set as consensus.	yes

## Sheet: Table S8
Table S8, Harari et al., p-value summary for Figures 1a and S1
binned	count	binomial_probability	binomial_test_pval	binomial_test_corrected_pval	significant	type	position	empirical_distribution	empirical_pvalue_by_thresh	empirical_corrected_pval	empirical_significant
(0, 500]	1	0.954708	0.992341	0.992341	FALSE	1 Chronic infection	0	0.992268	FALSE	0.992268	FALSE
(500, 1000]	8	0.0560032	0.114472	0.114472	FALSE	1 Chronic infection	500	0.114039	FALSE	0.114039	FALSE
(1000, 1500]	1	0.954708	0.992341	0.992341	FALSE	1 Chronic infection	1000	0.992268	FALSE	0.992268	FALSE
(1500, 2000]	3	0.712717	0.862571	0.862571	FALSE	1 Chronic infection	1500	0.862915	FALSE	0.862915	FALSE
(2000, 2500]	7	0.114472	0.21206	0.21206	FALSE	1 Chronic infection	2000	0.211998	FALSE	0.211998	FALSE
(2500, 3000]	2	0.862571	0.954708	0.954708	FALSE	1 Chronic infection	2500	0.954664	FALSE	0.954664	FALSE
(3000, 3500]	3	0.712717	0.862571	0.862571	FALSE	1 Chronic infection	3000	0.862915	FALSE	0.862915	FALSE
(3500, 4000]	2	0.862571	0.954708	0.954708	FALSE	1 Chronic infection	3500	0.954664	FALSE	0.954664	FALSE
(4000, 4500]	7	0.114472	0.21206	0.21206	FALSE	1 Chronic infection	4000	0.211998	FALSE	0.211998	FALSE
(4500, 5000]	5	0.354069	0.530567	0.530567	FALSE	1 Chronic infection	4500	0.530222	FALSE	0.530222	FALSE
(5000, 5500]	12	0.0013432	0.00384853	0.00384853	TRUE	1 Chronic infection	5000	0.00387627	TRUE	0.00387627	TRUE
(5500, 6000]	3	0.712717	0.862571	0.862571	FALSE	1 Chronic infection	5500	0.862915	FALSE	0.862915	FALSE
(6000, 6500]	0	0.992341	1	1	FALSE	1 Chronic infection	6000	1	FALSE	1	FALSE
(6500, 7000]	3	0.712717	0.862571	0.862571	FALSE	1 Chronic infection	6500	0.862915	FALSE	0.862915	FALSE
(7000, 7500]	3	0.712717	0.862571	0.862571	FALSE	1 Chronic infection	7000	0.862915	FALSE	0.862915	FALSE
(7500, 8000]	2	0.862571	0.954708	0.954708	FALSE	1 Chronic infection	7500	0.954664	FALSE	0.954664	FALSE
(8000, 8500]	2	0.862571	0.954708	0.954708	FALSE	1 Chronic infection	8000	0.954664	FALSE	0.954664	FALSE
(8500, 9000]	1	0.954708	0.992341	0.992341	FALSE	1 Chronic infection	8500	0.992268	FALSE	0.992268	FALSE
(9000, 9500]	4	0.530567	0.712717	0.712717	FALSE	1 Chronic infection	9000	0.713175	FALSE	0.713175	FALSE
(9500, 10000]	2	0.862571	0.954708	0.954708	FALSE	1 Chronic infection	9500	0.954664	FALSE	0.954664	FALSE
(10000, 10500]	3	0.712717	0.862571	0.862571	FALSE	1 Chronic infection	10000	0.862915	FALSE	0.862915	FALSE
(10500, 11000]	2	0.862571	0.954708	0.954708	FALSE	1 Chronic infection	10500	0.954664	FALSE	0.954664	FALSE
(11000, 11500]	5	0.354069	0.530567	0.530567	FALSE	1 Chronic infection	11000	0.530222	FALSE	0.530222	FALSE
(11500, 12000]	2	0.862571	0.954708	0.954708	FALSE	1 Chronic infection	11500	0.954664	FALSE	0.954664	FALSE
(12000, 12500]	4	0.530567	0.712717	0.712717	FALSE	1 Chronic infection	12000	0.713175	FALSE	0.713175	FALSE
(12500, 13000]	1	0.954708	0.992341	0.992341	FALSE	1 Chronic infection	12500	0.992268	FALSE	0.992268	FALSE
(13000, 13500]	0	0.992341	1	1	FALSE	1 Chronic infection	13000	1	FALSE	1	FALSE
(13500, 14000]	4	0.530567	0.712717	0.712717	FALSE	1 Chronic infection	13500	0.713175	FALSE	0.713175	FALSE
(14000, 14500]	2	0.862571	0.954708	0.954708	FALSE	1 Chronic infection	14000	0.954664	FALSE	0.954664	FALSE
(14500, 15000]	3	0.712717	0.862571	0.862571	FALSE	1 Chronic infection	14500	0.862915	FALSE	0.862915	FALSE
(15000, 15500]	2	0.862571	0.954708	0.954708	FALSE	1 Chronic infection	15000	0.954664	FALSE	0.954664	FALSE
(15500, 16000]	7	0.114472	0.21206	0.21206	FALSE	1 Chronic infection	15500	0.211998	FALSE	0.211998	FALSE
(16000, 16500]	3	0.712717	0.862571	0.862571	FALSE	1 Chronic infection	16000	0.862915	FALSE	0.862915	FALSE
(16500, 17000]	4	0.530567	0.712717	0.712717	FALSE	1 Chronic infection	16500	0.713175	FALSE	0.713175	FALSE
(17000, 17500]	3	0.712717	0.862571	0.862571	FALSE	1 Chronic infection	17000	0.862915	FALSE	0.862915	FALSE
(17500, 18000]	3	0.712717	0.862571	0.862571	FALSE	1 Chronic infection	17500	0.862915	FALSE	0.862915	FALSE
(18000, 18500]	3	0.712717	0.862571	0.862571	FALSE	1 Chronic infection	18000	0.862915	FALSE	0.862915	FALSE
(18500, 19000]	2	0.862571	0.954708	0.954708	FALSE	1 Chronic infection	18500	0.954664	FALSE	0.954664	FALSE
(19000, 19500]	4	0.530567	0.712717	0.712717	FALSE	1 Chronic infection	19000	0.713175	FALSE	0.713175	FALSE
(19500, 20000]	1	0.954708	0.992341	0.992341	FALSE	1 Chronic infection	19500	0.992268	FALSE	0.992268	FALSE
(20000, 20500]	4	0.530567	0.712717	0.712717	FALSE	1 Chronic infection	20000	0.713175	FALSE	0.713175	FALSE
(20500, 21000]	2	0.862571	0.954708	0.954708	FALSE	1 Chronic infection	20500	0.954664	FALSE	0.954664	FALSE
(21000, 21500]	2	0.862571	0.954708	0.954708	FALSE	1 Chronic infection	21000	0.954664	FALSE	0.954664	FALSE
(21500, 22000]	29	3.77e-15	2.61e-14	2.61e-14	TRUE	1 Chronic infection	21500	0	TRUE	0	TRUE
(22000, 22500]	12	0.0013432	0.00384853	0.00384853	TRUE	1 Chronic infection	22000	0.00387627	TRUE	0.00387627	TRUE
(22500, 23000]	8	0.0560032	0.114472	0.114472	FALSE	1 Chronic infection	22500	0.114039	FALSE	0.114039	FALSE
(23000, 23500]	27	1.72e-13	1.09e-12	1.09e-12	TRUE	1 Chronic infection	23000	0	TRUE	0	TRUE
(23500, 24000]	4	0.530567	0.712717	0.712717	FALSE	1 Chronic infection	23500	0.713175	FALSE	0.713175	FALSE
(24000, 24500]	3	0.712717	0.862571	0.862571	FALSE	1 Chronic infection	24000	0.862915	FALSE	0.862915	FALSE
(24500, 25000]	4	0.530567	0.712717	0.712717	FALSE	1 Chronic infection	24500	0.713175	FALSE	0.713175	FALSE
(25000, 25500]	2	0.862571	0.954708	0.954708	FALSE	1 Chronic infection	25000	0.954664	FALSE	0.954664	FALSE
(25500, 26000]	6	0.21206	0.354069	0.354069	FALSE	1 Chronic infection	25500	0.353708	FALSE	0.353708	FALSE
(26000, 26500]	12	0.0013432	0.00384853	0.00384853	TRUE	1 Chronic infection	26000	0.00387627	TRUE	0.00387627	TRUE
(26500, 27000]	7	0.114472	0.21206	0.21206	FALSE	1 Chronic infection	26500	0.211998	FALSE	0.211998	FALSE
(27000, 27500]	4	0.530567	0.712717	0.712717	FALSE	1 Chronic infection	27000	0.713175	FALSE	0.713175	FALSE
(27500, 28000]	12	0.0013432	0.00384853	0.00384853	TRUE	1 Chronic infection	27500	0.00387627	TRUE	0.00387627	TRUE
(28000, 28500]	10	0.0102125	0.0249768	0.0249768	TRUE	1 Chronic infection	28000	0.0250983	TRUE	0.0250983	TRUE
(28500, 29000]	3	0.712717	0.862571	0.862571	FALSE	1 Chronic infection	28500	0.862915	FALSE	0.862915	FALSE
(29000, 29500]	1	0.954708	0.992341	0.992341	FALSE	1 Chronic infection	29000	0.992268	FALSE	0.992268	FALSE
(0, 500]	1	0.695637	0.911735	0.911735	FALSE	2 VOCs	0	0.912234	FALSE	0.912234	FALSE
(500, 1000]	2	0.432967	0.695637	0.695637	FALSE	2 VOCs	500	0.695827	FALSE	0.695827	FALSE
(1000, 1500]	1	0.695637	0.911735	0.911735	FALSE	2 VOCs	1000	0.912234	FALSE	0.912234	FALSE
(1500, 2000]	0	0.911735	1	1	FALSE	2 VOCs	1500	1	FALSE	1	FALSE
(2000, 2500]	0	0.911735	1	1	FALSE	2 VOCs	2000	1	FALSE	1	FALSE
(2500, 3000]	2	0.432967	0.695637	0.695637	FALSE	2 VOCs	2500	0.695827	FALSE	0.695827	FALSE
(3000, 3500]	1	0.695637	0.911735	0.911735	FALSE	2 VOCs	3000	0.912234	FALSE	0.912234	FALSE
(3500, 4000]	1	0.695637	0.911735	0.911735	FALSE	2 VOCs	3500	0.912234	FALSE	0.912234	FALSE
(4000, 4500]	1	0.695637	0.911735	0.911735	FALSE	2 VOCs	4000	0.912234	FALSE	0.912234	FALSE
(4500, 5000]	0	0.911735	1	1	FALSE	2 VOCs	4500	1	FALSE	1	FALSE
(5000, 5500]	3	0.221623	0.432967	0.432967	FALSE	2 VOCs	5000	0.433483	FALSE	0.433483	FALSE
(5500, 6000]	2	0.432967	0.695637	0.695637	FALSE	2 VOCs	5500	0.695827	FALSE	0.695827	FALSE
(6000, 6500]	1	0.695637	0.911735	0.911735	FALSE	2 VOCs	6000	0.912234	FALSE	0.912234	FALSE
(6500, 7000]	4	0.094999	0.221623	0.221623	FALSE	2 VOCs	6500	0.221332	FALSE	0.221332	FALSE
(7000, 7500]	0	0.911735	1	1	FALSE	2 VOCs	7000	1	FALSE	1	FALSE
(7500, 8000]	0	0.911735	1	1	FALSE	2 VOCs	7500	1	FALSE	1	FALSE
(8000, 8500]	1	0.695637	0.911735	0.911735	FALSE	2 VOCs	8000	0.912234	FALSE	0.912234	FALSE
(8500, 9000]	0	0.911735	1	1	FALSE	2 VOCs	8500	1	FALSE	1	FALSE
(9000, 9500]	0	0.911735	1	1	FALSE	2 VOCs	9000	1	FALSE	1	FALSE
(9500, 10000]	0	0.911735	1	1	FALSE	2 VOCs	9500	1	FALSE	1	FALSE
(10000, 10500]	2	0.432967	0.695637	0.695637	FALSE	2 VOCs	10000	0.695827	FALSE	0.695827	FALSE
(10500, 11000]	0	0.911735	1	1	FALSE	2 VOCs	10500	1	FALSE	1	FALSE
(11000, 11500]	12	1.08e-06	6.38e-06	6.38e-06	TRUE	2 VOCs	11000	6.78e-06	TRUE	6.78e-06	TRUE
(11500, 12000]	1	0.695637	0.911735	0.911735	FALSE	2 VOCs	11500	0.912234	FALSE	0.912234	FALSE
(12000, 12500]	0	0.911735	1	1	FALSE	2 VOCs	12000	1	FALSE	1	FALSE
(12500, 13000]	1	0.695637	0.911735	0.911735	FALSE	2 VOCs	12500	0.912234	FALSE	0.912234	FALSE
(13000, 13500]	1	0.695637	0.911735	0.911735	FALSE	2 VOCs	13000	0.912234	FALSE	0.912234	FALSE
(13500, 14000]	1	0.695637	0.911735	0.911735	FALSE	2 VOCs	13500	0.912234	FALSE	0.912234	FALSE
(14000, 14500]	0	0.911735	1	1	FALSE	2 VOCs	14000	1	FALSE	1	FALSE
(14500, 15000]	1	0.695637	0.911735	0.911735	FALSE	2 VOCs	14500	0.912234	FALSE	0.912234	FALSE
(15000, 15500]	2	0.432967	0.695637	0.695637	FALSE	2 VOCs	15000	0.695827	FALSE	0.695827	FALSE
(15500, 16000]	0	0.911735	1	1	FALSE	2 VOCs	15500	1	FALSE	1	FALSE
(16000, 16500]	1	0.695637	0.911735	0.911735	FALSE	2 VOCs	16000	0.912234	FALSE	0.912234	FALSE
(16500, 17000]	0	0.911735	1	1	FALSE	2 VOCs	16500	1	FALSE	1	FALSE
(17000, 17500]	0	0.911735	1	1	FALSE	2 VOCs	17000	1	FALSE	1	FALSE
(17500, 18000]	0	0.911735	1	1	FALSE	2 VOCs	17500	1	FALSE	1	FALSE
(18000, 18500]	0	0.911735	1	1	FALSE	2 VOCs	18000	1	FALSE	1	FALSE
(18500, 19000]	0	0.911735	1	1	FALSE	2 VOCs	18500	1	FALSE	1	FALSE
(19000, 19500]	0	0.911735	1	1	FALSE	2 VOCs	19000	1	FALSE	1	FALSE
(19500, 20000]	0	0.911735	1	1	FALSE	2 VOCs	19500	1	FALSE	1	FALSE
(20000, 20500]	0	0.911735	1	1	FALSE	2 VOCs	20000	1	FALSE	1	FALSE
(20500, 21000]	0	0.911735	1	1	FALSE	2 VOCs	20500	1	FALSE	1	FALSE
(21000, 21500]	0	0.911735	1	1	FALSE	2 VOCs	21000	1	FALSE	1	FALSE
(21500, 22000]	15	3.35e-09	2.47e-08	2.47e-08	TRUE	2 VOCs	21500	0	TRUE	0	TRUE
(22000, 22500]	8	0.000764104	0.003076	0.003076	TRUE	2 VOCs	22000	0.00298814	TRUE	0.00298814	TRUE
(22500, 23000]	12	1.08e-06	6.38e-06	6.38e-06	TRUE	2 VOCs	22500	6.78e-06	TRUE	6.78e-06	TRUE
(23000, 23500]	16	4.24e-10	3.35e-09	3.35e-09	TRUE	2 VOCs	23000	0	TRUE	0	TRUE
(23500, 24000]	10	3.45e-05	0.000170629	0.000170629	TRUE	2 VOCs	23500	0.000164407	TRUE	0.000164407	TRUE
(24000, 24500]	3	0.221623	0.432967	0.432967	FALSE	2 VOCs	24000	0.433483	FALSE	0.433483	FALSE
(24500, 25000]	5	0.0347434	0.094999	0.094999	FALSE	2 VOCs	24500	0.0946085	FALSE	0.0946085	FALSE
(25000, 25500]	2	0.432967	0.695637	0.695637	FALSE	2 VOCs	25000	0.695827	FALSE	0.695827	FALSE
(25500, 26000]	2	0.432967	0.695637	0.695637	FALSE	2 VOCs	25500	0.695827	FALSE	0.695827	FALSE
(26000, 26500]	1	0.695637	0.911735	0.911735	FALSE	2 VOCs	26000	0.912234	FALSE	0.912234	FALSE
(26500, 27000]	3	0.221623	0.432967	0.432967	FALSE	2 VOCs	26500	0.433483	FALSE	0.433483	FALSE
(27000, 27500]	1	0.695637	0.911735	0.911735	FALSE	2 VOCs	27000	0.912234	FALSE	0.912234	FALSE
(27500, 28000]	4	0.094999	0.221623	0.221623	FALSE	2 VOCs	27500	0.221332	FALSE	0.221332	FALSE
(28000, 28500]	10	3.45e-05	0.000170629	0.000170629	TRUE	2 VOCs	28000	0.000164407	TRUE	0.000164407	TRUE
(28500, 29000]	5	0.0347434	0.094999	0.094999	FALSE	2 VOCs	28500	0.0946085	FALSE	0.0946085	FALSE
(29000, 29500]	1	0.695637	0.911735	0.911735	FALSE	2 VOCs	29000	0.912234	FALSE	0.912234	FALSE
(0, 500]	15	0.38648	0.48913	0.48913	FALSE	3 Global sequences (12/2019-08/2020)	0	0.488644	FALSE	0.488644	FALSE
(500, 1000]	17	0.213303	0.293122	0.293122	FALSE	3 Global sequences (12/2019-08/2020)	500	0.292807	FALSE	0.292807	FALSE
(1000, 1500]	18	0.148929	0.213303	0.213303	FALSE	3 Global sequences (12/2019-08/2020)	1000	0.213081	FALSE	0.213081	FALSE
(1500, 2000]	15	0.38648	0.48913	0.48913	FALSE	3 Global sequences (12/2019-08/2020)	1500	0.488644	FALSE	0.488644	FALSE
(2000, 2500]	13	0.594817	0.696257	0.696257	FALSE	3 Global sequences (12/2019-08/2020)	2000	0.696083	FALSE	0.696083	FALSE
(2500, 3000]	11	0.786559	0.860674	0.860674	FALSE	3 Global sequences (12/2019-08/2020)	2500	0.860641	FALSE	0.860641	FALSE
(3000, 3500]	11	0.786559	0.860674	0.860674	FALSE	3 Global sequences (12/2019-08/2020)	3000	0.860641	FALSE	0.860641	FALSE
(3500, 4000]	12	0.696257	0.786559	0.786559	FALSE	3 Global sequences (12/2019-08/2020)	3500	0.786278	FALSE	0.786278	FALSE
(4000, 4500]	16	0.293122	0.38648	0.38648	FALSE	3 Global sequences (12/2019-08/2020)	4000	0.386002	FALSE	0.386002	FALSE
(4500, 5000]	13	0.594817	0.696257	0.696257	FALSE	3 Global sequences (12/2019-08/2020)	4500	0.696083	FALSE	0.696083	FALSE
(5000, 5500]	7	0.977685	0.990381	0.990381	FALSE	3 Global sequences (12/2019-08/2020)	5000	0.990242	FALSE	0.990242	FALSE
(5500, 6000]	20	0.0642248	0.0998004	0.0998004	FALSE	3 Global sequences (12/2019-08/2020)	5500	0.100122	FALSE	0.100122	FALSE
(6000, 6500]	19	0.0998004	0.148929	0.148929	FALSE	3 Global sequences (12/2019-08/2020)	6000	0.148775	FALSE	0.148775	FALSE
(6500, 7000]	15	0.38648	0.48913	0.48913	FALSE	3 Global sequences (12/2019-08/2020)	6500	0.488644	FALSE	0.488644	FALSE
(7000, 7500]	4	0.998886	0.999721	0.999721	FALSE	3 Global sequences (12/2019-08/2020)	7000	0.999712	FALSE	0.999712	FALSE
(7500, 8000]	8	0.954374	0.977685	0.977685	FALSE	3 Global sequences (12/2019-08/2020)	7500	0.977629	FALSE	0.977629	FALSE
(8000, 8500]	14	0.48913	0.594817	0.594817	FALSE	3 Global sequences (12/2019-08/2020)	8000	0.594917	FALSE	0.594917	FALSE
(8500, 9000]	10	0.860674	0.91637	0.91637	FALSE	3 Global sequences (12/2019-08/2020)	8500	0.91661	FALSE	0.91661	FALSE
(9000, 9500]	14	0.48913	0.594817	0.594817	FALSE	3 Global sequences (12/2019-08/2020)	9000	0.594917	FALSE	0.594917	FALSE
(9500, 10000]	9	0.91637	0.954374	0.954374	FALSE	3 Global sequences (12/2019-08/2020)	9500	0.954607	FALSE	0.954607	FALSE
(10000, 10500]	16	0.293122	0.38648	0.38648	FALSE	3 Global sequences (12/2019-08/2020)	10000	0.386002	FALSE	0.386002	FALSE
(10500, 11000]	13	0.594817	0.696257	0.696257	FALSE	3 Global sequences (12/2019-08/2020)	10500	0.696083	FALSE	0.696083	FALSE
(11000, 11500]	9	0.91637	0.954374	0.954374	FALSE	3 Global sequences (12/2019-08/2020)	11000	0.954607	FALSE	0.954607	FALSE
(11500, 12000]	7	0.977685	0.990381	0.990381	FALSE	3 Global sequences (12/2019-08/2020)	11500	0.990242	FALSE	0.990242	FALSE
(12000, 12500]	11	0.786559	0.860674	0.860674	FALSE	3 Global sequences (12/2019-08/2020)	12000	0.860641	FALSE	0.860641	FALSE
(12500, 13000]	15	0.38648	0.48913	0.48913	FALSE	3 Global sequences (12/2019-08/2020)	12500	0.488644	FALSE	0.488644	FALSE
(13000, 13500]	6	0.990381	0.996424	0.996424	FALSE	3 Global sequences (12/2019-08/2020)	13000	0.996312	FALSE	0.996312	FALSE
(13500, 14000]	15	0.38648	0.48913	0.48913	FALSE	3 Global sequences (12/2019-08/2020)	13500	0.488644	FALSE	0.488644	FALSE
(14000, 14500]	11	0.786559	0.860674	0.860674	FALSE	3 Global sequences (12/2019-08/2020)	14000	0.860641	FALSE	0.860641	FALSE
(14500, 15000]	11	0.786559	0.860674	0.860674	FALSE	3 Global sequences (12/2019-08/2020)	14500	0.860641	FALSE	0.860641	FALSE
(15000, 15500]	10	0.860674	0.91637	0.91637	FALSE	3 Global sequences (12/2019-08/2020)	15000	0.91661	FALSE	0.91661	FALSE
(15500, 16000]	16	0.293122	0.38648	0.38648	FALSE	3 Global sequences (12/2019-08/2020)	15500	0.386002	FALSE	0.386002	FALSE
(16000, 16500]	8	0.954374	0.977685	0.977685	FALSE	3 Global sequences (12/2019-08/2020)	16000	0.977629	FALSE	0.977629	FALSE
(16500, 17000]	9	0.91637	0.954374	0.954374	FALSE	3 Global sequences (12/2019-08/2020)	16500	0.954607	FALSE	0.954607	FALSE
(17000, 17500]	10	0.860674	0.91637	0.91637	FALSE	3 Global sequences (12/2019-08/2020)	17000	0.91661	FALSE	0.91661	FALSE
(17500, 18000]	8	0.954374	0.977685	0.977685	FALSE	3 Global sequences (12/2019-08/2020)	17500	0.977629	FALSE	0.977629	FALSE
(18000, 18500]	14	0.48913	0.594817	0.594817	FALSE	3 Global sequences (12/2019-08/2020)	18000	0.594917	FALSE	0.594917	FALSE
(18500, 19000]	14	0.48913	0.594817	0.594817	FALSE	3 Global sequences (12/2019-08/2020)	18500	0.594917	FALSE	0.594917	FALSE
(19000, 19500]	7	0.977685	0.990381	0.990381	FALSE	3 Global sequences (12/2019-08/2020)	19000	0.990242	FALSE	0.990242	FALSE
(19500, 20000]	14	0.48913	0.594817	0.594817	FALSE	3 Global sequences (12/2019-08/2020)	19500	0.594917	FALSE	0.594917	FALSE
(20000, 20500]	13	0.594817	0.696257	0.696257	FALSE	3 Global sequences (12/2019-08/2020)	20000	0.696083	FALSE	0.696083	FALSE
(20500, 21000]	11	0.786559	0.860674	0.860674	FALSE	3 Global sequences (12/2019-08/2020)	20500	0.860641	FALSE	0.860641	FALSE
(21000, 21500]	10	0.860674	0.91637	0.91637	FALSE	3 Global sequences (12/2019-08/2020)	21000	0.91661	FALSE	0.91661	FALSE
(21500, 22000]	21	0.0397192	0.0642248	0.0642248	FALSE	3 Global sequences (12/2019-08/2020)	21500	0.0644102	FALSE	0.0644102	FALSE
(22000, 22500]	20	0.0642248	0.0998004	0.0998004	FALSE	3 Global sequences (12/2019-08/2020)	22000	0.100122	FALSE	0.100122	FALSE
(22500, 23000]	8	0.954374	0.977685	0.977685	FALSE	3 Global sequences (12/2019-08/2020)	22500	0.977629	FALSE	0.977629	FALSE
(23000, 23500]	16	0.293122	0.38648	0.38648	FALSE	3 Global sequences (12/2019-08/2020)	23000	0.386002	FALSE	0.386002	FALSE
(23500, 24000]	11	0.786559	0.860674	0.860674	FALSE	3 Global sequences (12/2019-08/2020)	23500	0.860641	FALSE	0.860641	FALSE
(24000, 24500]	11	0.786559	0.860674	0.860674	FALSE	3 Global sequences (12/2019-08/2020)	24000	0.860641	FALSE	0.860641	FALSE
(24500, 25000]	10	0.860674	0.91637	0.91637	FALSE	3 Global sequences (12/2019-08/2020)	24500	0.91661	FALSE	0.91661	FALSE
(25000, 25500]	16	0.293122	0.38648	0.38648	FALSE	3 Global sequences (12/2019-08/2020)	25000	0.386002	FALSE	0.386002	FALSE
(25500, 26000]	43	2.38e-10	7.53e-10	7.53e-10	TRUE	3 Global sequences (12/2019-08/2020)	25500	0	TRUE	0	TRUE
(26000, 26500]	20	0.0642248	0.0998004	0.0998004	FALSE	3 Global sequences (12/2019-08/2020)	26000	0.100122	FALSE	0.100122	FALSE
(26500, 27000]	15	0.38648	0.48913	0.48913	FALSE	3 Global sequences (12/2019-08/2020)	26500	0.488644	FALSE	0.488644	FALSE
(27000, 27500]	16	0.293122	0.38648	0.38648	FALSE	3 Global sequences (12/2019-08/2020)	27000	0.386002	FALSE	0.386002	FALSE
(27500, 28000]	28	0.000485502	0.00101185	0.00101185	TRUE	3 Global sequences (12/2019-08/2020)	27500	0.00105254	TRUE	0.00105254	TRUE
(28000, 28500]	20	0.0642248	0.0998004	0.0998004	FALSE	3 Global sequences (12/2019-08/2020)	28000	0.100122	FALSE	0.100122	FALSE
(28500, 29000]	39	2.06e-08	5.9e-08	5.9e-08	TRUE	3 Global sequences (12/2019-08/2020)	28500	0	TRUE	0	TRUE
(29000, 29500]	20	0.0642248	0.0998004	0.0998004	FALSE	3 Global sequences (12/2019-08/2020)	29000	0.100122	FALSE	0.100122	FALSE
(0, 500]	9	0.174731	0.278733	0.278733	FALSE	4 Alpha after emergence	0	0.278593	FALSE	0.278593	FALSE
(500, 1000]	8	0.278733	0.41147	0.41147	FALSE	4 Alpha after emergence	500	0.411361	FALSE	0.411361	FALSE
(1000, 1500]	9	0.174731	0.278733	0.278733	FALSE	4 Alpha after emergence	1000	0.278593	FALSE	0.278593	FALSE
(1500, 2000]	8	0.278733	0.41147	0.41147	FALSE	4 Alpha after emergence	1500	0.411361	FALSE	0.411361	FALSE
(2000, 2500]	9	0.174731	0.278733	0.278733	FALSE	4 Alpha after emergence	2000	0.278593	FALSE	0.278593	FALSE
(2500, 3000]	4	0.835421	0.923432	0.923432	FALSE	4 Alpha after emergence	2500	0.923681	FALSE	0.923681	FALSE
(3000, 3500]	6	0.561689	0.710081	0.710081	FALSE	4 Alpha after emergence	3000	0.71011	FALSE	0.71011	FALSE
(3500, 4000]	8	0.278733	0.41147	0.41147	FALSE	4 Alpha after emergence	3500	0.411361	FALSE	0.411361	FALSE
(4000, 4500]	5	0.710081	0.835421	0.835421	FALSE	4 Alpha after emergence	4000	0.835746	FALSE	0.835746	FALSE
(4500, 5000]	7	0.41147	0.561689	0.561689	FALSE	4 Alpha after emergence	4500	0.561607	FALSE	0.561607	FALSE
(5000, 5500]	6	0.561689	0.710081	0.710081	FALSE	4 Alpha after emergence	5000	0.71011	FALSE	0.71011	FALSE
(5500, 6000]	5	0.710081	0.835421	0.835421	FALSE	4 Alpha after emergence	5500	0.835746	FALSE	0.835746	FALSE
(6000, 6500]	7	0.41147	0.561689	0.561689	FALSE	4 Alpha after emergence	6000	0.561607	FALSE	0.561607	FALSE
(6500, 7000]	5	0.710081	0.835421	0.835421	FALSE	4 Alpha after emergence	6500	0.835746	FALSE	0.835746	FALSE
(7000, 7500]	8	0.278733	0.41147	0.41147	FALSE	4 Alpha after emergence	7000	0.411361	FALSE	0.411361	FALSE
(7500, 8000]	5	0.710081	0.835421	0.835421	FALSE	4 Alpha after emergence	7500	0.835746	FALSE	0.835746	FALSE
(8000, 8500]	4	0.835421	0.923432	0.923432	FALSE	4 Alpha after emergence	8000	0.923681	FALSE	0.923681	FALSE
(8500, 9000]	7	0.41147	0.561689	0.561689	FALSE	4 Alpha after emergence	8500	0.561607	FALSE	0.561607	FALSE
(9000, 9500]	5	0.710081	0.835421	0.835421	FALSE	4 Alpha after emergence	9000	0.835746	FALSE	0.835746	FALSE
(9500, 10000]	8	0.278733	0.41147	0.41147	FALSE	4 Alpha after emergence	9500	0.411361	FALSE	0.411361	FALSE
(10000, 10500]	12	0.0276745	0.0548994	0.0548994	FALSE	4 Alpha after emergence	10000	0.0547085	FALSE	0.0547085	FALSE
(10500, 11000]	4	0.835421	0.923432	0.923432	FALSE	4 Alpha after emergence	10500	0.923681	FALSE	0.923681	FALSE
(11000, 11500]	3	0.923432	0.972753	0.972753	FALSE	4 Alpha after emergence	11000	0.973031	FALSE	0.973031	FALSE
(11500, 12000]	14	0.00577531	0.013051	0.013051	TRUE	4 Alpha after emergence	11500	0.012939	TRUE	0.012939	TRUE
(12000, 12500]	6	0.561689	0.710081	0.710081	FALSE	4 Alpha after emergence	12000	0.71011	FALSE	0.71011	FALSE
(12500, 13000]	4	0.835421	0.923432	0.923432	FALSE	4 Alpha after emergence	12500	0.923681	FALSE	0.923681	FALSE
(13000, 13500]	4	0.835421	0.923432	0.923432	FALSE	4 Alpha after emergence	13000	0.923681	FALSE	0.923681	FALSE
(13500, 14000]	1	0.993432	0.999198	0.999198	FALSE	4 Alpha after emergence	13500	0.999188	FALSE	0.999188	FALSE
(14000, 14500]	3	0.923432	0.972753	0.972753	FALSE	4 Alpha after emergence	14000	0.973031	FALSE	0.973031	FALSE
(14500, 15000]	2	0.972753	0.993432	0.993432	FALSE	4 Alpha after emergence	14500	0.993432	FALSE	0.993432	FALSE
(15000, 15500]	9	0.174731	0.278733	0.278733	FALSE	4 Alpha after emergence	15000	0.278593	FALSE	0.278593	FALSE
(15500, 16000]	5	0.710081	0.835421	0.835421	FALSE	4 Alpha after emergence	15500	0.835746	FALSE	0.835746	FALSE
(16000, 16500]	5	0.710081	0.835421	0.835421	FALSE	4 Alpha after emergence	16000	0.835746	FALSE	0.835746	FALSE
(16500, 17000]	3	0.923432	0.972753	0.972753	FALSE	4 Alpha after emergence	16500	0.973031	FALSE	0.973031	FALSE
(17000, 17500]	3	0.923432	0.972753	0.972753	FALSE	4 Alpha after emergence	17000	0.973031	FALSE	0.973031	FALSE
(17500, 18000]	6	0.561689	0.710081	0.710081	FALSE	4 Alpha after emergence	17500	0.71011	FALSE	0.71011	FALSE
(18000, 18500]	8	0.278733	0.41147	0.41147	FALSE	4 Alpha after emergence	18000	0.411361	FALSE	0.411361	FALSE
(18500, 19000]	7	0.41147	0.561689	0.561689	FALSE	4 Alpha after emergence	18500	0.561607	FALSE	0.561607	FALSE
(19000, 19500]	5	0.710081	0.835421	0.835421	FALSE	4 Alpha after emergence	19000	0.835746	FALSE	0.835746	FALSE
(19500, 20000]	4	0.835421	0.923432	0.923432	FALSE	4 Alpha after emergence	19500	0.923681	FALSE	0.923681	FALSE
(20000, 20500]	3	0.923432	0.972753	0.972753	FALSE	4 Alpha after emergence	20000	0.973031	FALSE	0.973031	FALSE
(20500, 21000]	5	0.710081	0.835421	0.835421	FALSE	4 Alpha after emergence	20500	0.835746	FALSE	0.835746	FALSE
(21000, 21500]	6	0.561689	0.710081	0.710081	FALSE	4 Alpha after emergence	21000	0.71011	FALSE	0.71011	FALSE
(21500, 22000]	5	0.710081	0.835421	0.835421	FALSE	4 Alpha after emergence	21500	0.835746	FALSE	0.835746	FALSE
(22000, 22500]	10	0.101571	0.174731	0.174731	FALSE	4 Alpha after emergence	22000	0.174356	FALSE	0.174356	FALSE
(22500, 23000]	4	0.835421	0.923432	0.923432	FALSE	4 Alpha after emergence	22500	0.923681	FALSE	0.923681	FALSE
(23000, 23500]	5	0.710081	0.835421	0.835421	FALSE	4 Alpha after emergence	23000	0.835746	FALSE	0.835746	FALSE
(23500, 24000]	11	0.0548994	0.101571	0.101571	FALSE	4 Alpha after emergence	23500	0.101607	FALSE	0.101607	FALSE
(24000, 24500]	9	0.174731	0.278733	0.278733	FALSE	4 Alpha after emergence	24000	0.278593	FALSE	0.278593	FALSE
(24500, 25000]	5	0.710081	0.835421	0.835421	FALSE	4 Alpha after emergence	24500	0.835746	FALSE	0.835746	FALSE
(25000, 25500]	9	0.174731	0.278733	0.278733	FALSE	4 Alpha after emergence	25000	0.278593	FALSE	0.278593	FALSE
(25500, 26000]	19	4.15e-05	0.000123872	0.000123872	TRUE	4 Alpha after emergence	25500	0.000145763	TRUE	0.000145763	TRUE
(26000, 26500]	7	0.41147	0.561689	0.561689	FALSE	4 Alpha after emergence	26000	0.561607	FALSE	0.561607	FALSE
(26500, 27000]	2	0.972753	0.993432	0.993432	FALSE	4 Alpha after emergence	26500	0.993432	FALSE	0.993432	FALSE
(27000, 27500]	8	0.278733	0.41147	0.41147	FALSE	4 Alpha after emergence	27000	0.411361	FALSE	0.411361	FALSE
(27500, 28000]	19	4.15e-05	0.000123872	0.000123872	TRUE	4 Alpha after emergence	27500	0.000145763	TRUE	0.000145763	TRUE
(28000, 28500]	12	0.0276745	0.0548994	0.0548994	FALSE	4 Alpha after emergence	28000	0.0547085	FALSE	0.0547085	FALSE
(28500, 29000]	15	0.00240507	0.00577531	0.00577531	TRUE	4 Alpha after emergence	28500	0.00582712	TRUE	0.00582712	TRUE
(29000, 29500]	7	0.41147	0.561689	0.561689	FALSE	4 Alpha after emergence	29000	0.561607	FALSE	0.561607	FALSE
(0, 500]	89	0.22744	0.261377	0.261377	FALSE	5 Delta after emergence	0	0.26078	FALSE	0.26078	FALSE
(500, 1000]	96	0.067603	0.0825148	0.0825148	FALSE	5 Delta after emergence	500	0.0827932	FALSE	0.0827932	FALSE
(1000, 1500]	108	0.00313483	0.00424603	0.00424603	TRUE	5 Delta after emergence	1000	0.00421017	TRUE	0.00421017	TRUE
(1500, 2000]	90	0.196246	0.22744	0.22744	FALSE	5 Delta after emergence	1500	0.22662	FALSE	0.22662	FALSE
(2000, 2500]	110	0.00166577	0.00229484	0.00229484	TRUE	5 Delta after emergence	2000	0.00228475	TRUE	0.00228475	TRUE
(2500, 3000]	87	0.297882	0.336699	0.336699	FALSE	5 Delta after emergence	2500	0.336536	FALSE	0.336536	FALSE
(3000, 3500]	87	0.297882	0.336699	0.336699	FALSE	5 Delta after emergence	3000	0.336536	FALSE	0.336536	FALSE
(3500, 4000]	76	0.75569	0.790006	0.790006	FALSE	5 Delta after emergence	3500	0.789615	FALSE	0.789615	FALSE
(4000, 4500]	78	0.679418	0.718722	0.718722	FALSE	5 Delta after emergence	4000	0.718085	FALSE	0.718085	FALSE
(4500, 5000]	71	0.897457	0.916772	0.916772	FALSE	5 Delta after emergence	4500	0.916956	FALSE	0.916956	FALSE
(5000, 5500]	73	0.849853	0.875183	0.875183	FALSE	5 Delta after emergence	5000	0.875234	FALSE	0.875234	FALSE
(5500, 6000]	66	0.968206	0.975827	0.975827	FALSE	5 Delta after emergence	5500	0.975944	FALSE	0.975944	FALSE
(6000, 6500]	83	0.463373	0.507487	0.507487	FALSE	5 Delta after emergence	6000	0.507598	FALSE	0.507598	FALSE
(6500, 7000]	86	0.336699	0.377497	0.377497	FALSE	5 Delta after emergence	6500	0.377351	FALSE	0.377351	FALSE
(7000, 7500]	90	0.196246	0.22744	0.22744	FALSE	5 Delta after emergence	7000	0.22662	FALSE	0.22662	FALSE
(7500, 8000]	62	0.990246	0.993002	0.993002	FALSE	5 Delta after emergence	7500	0.993258	FALSE	0.993258	FALSE
(8000, 8500]	60	0.995055	0.99656	0.99656	FALSE	5 Delta after emergence	8000	0.996702	FALSE	0.996702	FALSE
(8500, 9000]	65	0.975827	0.981877	0.981877	FALSE	5 Delta after emergence	8500	0.981958	FALSE	0.981958	FALSE
(9000, 9500]	77	0.718722	0.75569	0.75569	FALSE	5 Delta after emergence	9000	0.75521	FALSE	0.75521	FALSE
(9500, 10000]	54	0.999562	0.999725	0.999725	FALSE	5 Delta after emergence	9500	0.999744	FALSE	0.999744	FALSE
(10000, 10500]	60	0.995055	0.99656	0.99656	FALSE	5 Delta after emergence	10000	0.996702	FALSE	0.996702	FALSE
(10500, 11000]	57	0.998414	0.998949	0.998949	FALSE	5 Delta after emergence	10500	0.999031	FALSE	0.999031	FALSE
(11000, 11500]	68	0.947197	0.958751	0.958751	FALSE	5 Delta after emergence	11000	0.95898	FALSE	0.95898	FALSE
(11500, 12000]	78	0.679418	0.718722	0.718722	FALSE	5 Delta after emergence	11500	0.718085	FALSE	0.718085	FALSE
(12000, 12500]	58	0.997645	0.998414	0.998414	FALSE	5 Delta after emergence	12000	0.998549	FALSE	0.998549	FALSE
(12500, 13000]	54	0.999562	0.999725	0.999725	FALSE	5 Delta after emergence	12500	0.999744	FALSE	0.999744	FALSE
(13000, 13500]	59	0.99656	0.997645	0.997645	FALSE	5 Delta after emergence	13000	0.997807	FALSE	0.997807	FALSE
(13500, 14000]	55	0.999316	0.999562	0.999562	FALSE	5 Delta after emergence	13500	0.999597	FALSE	0.999597	FALSE
(14000, 14500]	58	0.997645	0.998414	0.998414	FALSE	5 Delta after emergence	14000	0.998549	FALSE	0.998549	FALSE
(14500, 15000]	60	0.995055	0.99656	0.99656	FALSE	5 Delta after emergence	14500	0.996702	FALSE	0.996702	FALSE
(15000, 15500]	65	0.975827	0.981877	0.981877	FALSE	5 Delta after emergence	15000	0.981958	FALSE	0.981958	FALSE
(15500, 16000]	61	0.993002	0.995055	0.995055	FALSE	5 Delta after emergence	15500	0.995217	FALSE	0.995217	FALSE
(16000, 16500]	56	0.998949	0.999316	0.999316	FALSE	5 Delta after emergence	16000	0.999358	FALSE	0.999358	FALSE
(16500, 17000]	53	0.999725	0.99983	0.99983	FALSE	5 Delta after emergence	16500	0.999827	FALSE	0.999827	FALSE
(17000, 17500]	71	0.897457	0.916772	0.916772	FALSE	5 Delta after emergence	17000	0.916956	FALSE	0.916956	FALSE
(17500, 18000]	70	0.916772	0.933283	0.933283	FALSE	5 Delta after emergence	17500	0.933742	FALSE	0.933742	FALSE
(18000, 18500]	71	0.897457	0.916772	0.916772	FALSE	5 Delta after emergence	18000	0.916956	FALSE	0.916956	FALSE
(18500, 19000]	74	0.821441	0.849853	0.849853	FALSE	5 Delta after emergence	18500	0.849631	FALSE	0.849631	FALSE
(19000, 19500]	60	0.995055	0.99656	0.99656	FALSE	5 Delta after emergence	19000	0.996702	FALSE	0.996702	FALSE
(19500, 20000]	72	0.875183	0.897457	0.897457	FALSE	5 Delta after emergence	19500	0.897642	FALSE	0.897642	FALSE
(20000, 20500]	72	0.875183	0.897457	0.897457	FALSE	5 Delta after emergence	20000	0.897642	FALSE	0.897642	FALSE
(20500, 21000]	59	0.99656	0.997645	0.997645	FALSE	5 Delta after emergence	20500	0.997807	FALSE	0.997807	FALSE
(21000, 21500]	54	0.999562	0.999725	0.999725	FALSE	5 Delta after emergence	21000	0.999744	FALSE	0.999744	FALSE
(21500, 22000]	127	2.05e-06	3.24e-06	3.24e-06	TRUE	5 Delta after emergence	21500	5.08e-06	TRUE	5.08e-06	TRUE
(22000, 22500]	102	0.0170182	0.021889	0.021889	TRUE	5 Delta after emergence	22000	0.0219017	TRUE	0.0219017	TRUE
(22500, 23000]	59	0.99656	0.997645	0.997645	FALSE	5 Delta after emergence	22500	0.997807	FALSE	0.997807	FALSE
(23000, 23500]	83	0.463373	0.507487	0.507487	FALSE	5 Delta after emergence	23000	0.507598	FALSE	0.507598	FALSE
(23500, 24000]	82	0.507487	0.551684	0.551684	FALSE	5 Delta after emergence	23500	0.5518	FALSE	0.5518	FALSE
(24000, 24500]	59	0.99656	0.997645	0.997645	FALSE	5 Delta after emergence	24000	0.997807	FALSE	0.997807	FALSE
(24500, 25000]	69	0.933283	0.947197	0.947197	FALSE	5 Delta after emergence	24500	0.947451	FALSE	0.947451	FALSE
(25000, 25500]	124	7.91e-06	1.22e-05	1.22e-05	TRUE	5 Delta after emergence	25000	1.02e-05	TRUE	1.02e-05	TRUE
(25500, 26000]	203	1.11e-16	1.5e-29	1.5e-29	TRUE	5 Delta after emergence	25500	0	TRUE	0	TRUE
(26000, 26500]	89	0.22744	0.261377	0.261377	FALSE	5 Delta after emergence	26000	0.26078	FALSE	0.26078	FALSE
(26500, 27000]	109	0.00229484	0.00313483	0.00313483	TRUE	5 Delta after emergence	26500	0.00312034	TRUE	0.00312034	TRUE
(27000, 27500]	89	0.22744	0.261377	0.261377	FALSE	5 Delta after emergence	27000	0.26078	FALSE	0.26078	FALSE
(27500, 28000]	141	1.55e-09	2.72e-09	2.72e-09	TRUE	5 Delta after emergence	27500	0	TRUE	0	TRUE
(28000, 28500]	135	4.02e-08	6.75e-08	6.75e-08	TRUE	5 Delta after emergence	28000	0	TRUE	0	TRUE
(28500, 29000]	108	0.00313483	0.00424603	0.00424603	TRUE	5 Delta after emergence	28500	0.00421017	TRUE	0.00421017	TRUE
(29000, 29500]	117	0.000140037	0.000204456	0.000204456	TRUE	5 Delta after emergence	29000	0.00020678	TRUE	0.00020678	TRUE
(0, 500]	46	0.0310127	0.0435788	0.0435788	TRUE	6 Omicron after emergence	0	0.0433119	TRUE	0.0433119	TRUE
(500, 1000]	37	0.336422	0.399322	0.399322	FALSE	6 Omicron after emergence	500	0.399142	FALSE	0.399142	FALSE
(1000, 1500]	56	0.000383103	0.000642909	0.000642909	TRUE	6 Omicron after emergence	1000	0.000679661	TRUE	0.000679661	TRUE
(1500, 2000]	32	0.666084	0.727208	0.727208	FALSE	6 Omicron after emergence	1500	0.727317	FALSE	0.727317	FALSE
(2000, 2500]	37	0.336422	0.399322	0.399322	FALSE	6 Omicron after emergence	2000	0.399142	FALSE	0.399142	FALSE
(2500, 3000]	35	0.465555	0.533381	0.533381	FALSE	6 Omicron after emergence	2500	0.534039	FALSE	0.534039	FALSE
(3000, 3500]	39	0.225961	0.278287	0.278287	FALSE	6 Omicron after emergence	3000	0.278159	FALSE	0.278159	FALSE
(3500, 4000]	38	0.278287	0.336422	0.336422	FALSE	6 Omicron after emergence	3500	0.336495	FALSE	0.336495	FALSE
(4000, 4500]	31	0.727208	0.782736	0.782736	FALSE	6 Omicron after emergence	4000	0.78239	FALSE	0.78239	FALSE
(4500, 5000]	36	0.399322	0.465555	0.465555	FALSE	6 Omicron after emergence	4500	0.466203	FALSE	0.466203	FALSE
(5000, 5500]	44	0.0601024	0.0813471	0.0813471	FALSE	6 Omicron after emergence	5000	0.0811153	FALSE	0.0811153	FALSE
(5500, 6000]	49	0.0100054	0.0148577	0.0148577	TRUE	6 Omicron after emergence	5500	0.0147966	TRUE	0.0147966	TRUE
(6000, 6500]	21	0.993269	0.996228	0.996228	FALSE	6 Omicron after emergence	6000	0.996319	FALSE	0.996319	FALSE
(6500, 7000]	46	0.0310127	0.0435788	0.0435788	TRUE	6 Omicron after emergence	6500	0.0433119	TRUE	0.0433119	TRUE
(7000, 7500]	29	0.831582	0.873142	0.873142	FALSE	6 Omicron after emergence	7000	0.873358	FALSE	0.873358	FALSE
(7500, 8000]	32	0.666084	0.727208	0.727208	FALSE	6 Omicron after emergence	7500	0.727317	FALSE	0.727317	FALSE
(8000, 8500]	29	0.831582	0.873142	0.873142	FALSE	6 Omicron after emergence	8000	0.873358	FALSE	0.873358	FALSE
(8500, 9000]	21	0.993269	0.996228	0.996228	FALSE	6 Omicron after emergence	8500	0.996319	FALSE	0.996319	FALSE
(9000, 9500]	26	0.934415	0.955142	0.955142	FALSE	6 Omicron after emergence	9000	0.955329	FALSE	0.955329	FALSE
(9500, 10000]	32	0.666084	0.727208	0.727208	FALSE	6 Omicron after emergence	9500	0.727317	FALSE	0.727317	FALSE
(10000, 10500]	43	0.0813471	0.108041	0.108041	FALSE	6 Omicron after emergence	10000	0.10762	FALSE	0.10762	FALSE
(10500, 11000]	34	0.533381	0.600873	0.600873	FALSE	6 Omicron after emergence	10500	0.60121	FALSE	0.60121	FALSE
(11000, 11500]	29	0.831582	0.873142	0.873142	FALSE	6 Omicron after emergence	11000	0.873358	FALSE	0.873358	FALSE
(11500, 12000]	35	0.465555	0.533381	0.533381	FALSE	6 Omicron after emergence	11500	0.534039	FALSE	0.534039	FALSE
(12000, 12500]	27	0.907309	0.934415	0.934415	FALSE	6 Omicron after emergence	12000	0.934476	FALSE	0.934476	FALSE
(12500, 13000]	36	0.399322	0.465555	0.465555	FALSE	6 Omicron after emergence	12500	0.466203	FALSE	0.466203	FALSE
(13000, 13500]	21	0.993269	0.996228	0.996228	FALSE	6 Omicron after emergence	13000	0.996319	FALSE	0.996319	FALSE
(13500, 14000]	30	0.782736	0.831582	0.831582	FALSE	6 Omicron after emergence	13500	0.83142	FALSE	0.83142	FALSE
(14000, 14500]	23	0.981186	0.988509	0.988509	FALSE	6 Omicron after emergence	14000	0.988703	FALSE	0.988703	FALSE
(14500, 15000]	26	0.934415	0.955142	0.955142	FALSE	6 Omicron after emergence	14500	0.955329	FALSE	0.955329	FALSE
(15000, 15500]	19	0.997983	0.998973	0.998973	FALSE	6 Omicron after emergence	15000	0.998973	FALSE	0.998973	FALSE
(15500, 16000]	30	0.782736	0.831582	0.831582	FALSE	6 Omicron after emergence	15500	0.83142	FALSE	0.83142	FALSE
(16000, 16500]	17	0.999504	0.999773	0.999773	FALSE	6 Omicron after emergence	16000	0.999756	FALSE	0.999756	FALSE
(16500, 17000]	23	0.981186	0.988509	0.988509	FALSE	6 Omicron after emergence	16500	0.988703	FALSE	0.988703	FALSE
(17000, 17500]	31	0.727208	0.782736	0.782736	FALSE	6 Omicron after emergence	17000	0.78239	FALSE	0.78239	FALSE
(17500, 18000]	27	0.907309	0.934415	0.934415	FALSE	6 Omicron after emergence	17500	0.934476	FALSE	0.934476	FALSE
(18000, 18500]	34	0.533381	0.600873	0.600873	FALSE	6 Omicron after emergence	18000	0.60121	FALSE	0.60121	FALSE
(18500, 19000]	28	0.873142	0.907309	0.907309	FALSE	6 Omicron after emergence	18500	0.907464	FALSE	0.907464	FALSE
(19000, 19500]	34	0.533381	0.600873	0.600873	FALSE	6 Omicron after emergence	19000	0.60121	FALSE	0.60121	FALSE
(19500, 20000]	16	0.999773	0.999902	0.999902	FALSE	6 Omicron after emergence	19500	0.999873	FALSE	0.999873	FALSE
(20000, 20500]	20	0.996228	0.997983	0.997983	FALSE	6 Omicron after emergence	20000	0.997993	FALSE	0.997993	FALSE
(20500, 21000]	15	0.999902	0.999961	0.999961	FALSE	6 Omicron after emergence	20500	0.999946	FALSE	0.999946	FALSE
(21000, 21500]	30	0.782736	0.831582	0.831582	FALSE	6 Omicron after emergence	21000	0.83142	FALSE	0.83142	FALSE
(21500, 22000]	59	7.34e-05	0.000129429	0.000129429	TRUE	6 Omicron after emergence	21500	0.000105085	TRUE	0.000105085	TRUE
(22000, 22500]	36	0.399322	0.465555	0.465555	FALSE	6 Omicron after emergence	22000	0.466203	FALSE	0.466203	FALSE
(22500, 23000]	35	0.465555	0.533381	0.533381	FALSE	6 Omicron after emergence	22500	0.534039	FALSE	0.534039	FALSE
(23000, 23500]	34	0.533381	0.600873	0.600873	FALSE	6 Omicron after emergence	23000	0.60121	FALSE	0.60121	FALSE
(23500, 24000]	27	0.907309	0.934415	0.934415	FALSE	6 Omicron after emergence	23500	0.934476	FALSE	0.934476	FALSE
(24000, 24500]	22	0.988509	0.993269	0.993269	FALSE	6 Omicron after emergence	24000	0.993358	FALSE	0.993358	FALSE
(24500, 25000]	21	0.993269	0.996228	0.996228	FALSE	6 Omicron after emergence	24500	0.996319	FALSE	0.996319	FALSE
(25000, 25500]	39	0.225961	0.278287	0.278287	FALSE	6 Omicron after emergence	25000	0.278159	FALSE	0.278159	FALSE
(25500, 26000]	72	1.15e-08	2.46e-08	2.46e-08	TRUE	6 Omicron after emergence	25500	0	TRUE	0	TRUE
(26000, 26500]	31	0.727208	0.782736	0.782736	FALSE	6 Omicron after emergence	26000	0.78239	FALSE	0.78239	FALSE
(26500, 27000]	51	0.00429884	0.0066172	0.0066172	TRUE	6 Omicron after emergence	26500	0.00667458	TRUE	0.00667458	TRUE
(27000, 27500]	39	0.225961	0.278287	0.278287	FALSE	6 Omicron after emergence	27000	0.278159	FALSE	0.278159	FALSE
(27500, 28000]	56	0.000383103	0.000642909	0.000642909	TRUE	6 Omicron after emergence	27500	0.000679661	TRUE	0.000679661	TRUE
(28000, 28500]	44	0.0601024	0.0813471	0.0813471	FALSE	6 Omicron after emergence	28000	0.0811153	FALSE	0.0811153	FALSE
(28500, 29000]	68	2.22e-07	4.49e-07	4.49e-07	TRUE	6 Omicron after emergence	28500	0	TRUE	0	TRUE
(29000, 29500]	35	0.465555	0.533381	0.533381	FALSE	6 Omicron after emergence	29000	0.534039	FALSE	0.534039	FALSE
Co-occuring mutations	Chronic infection p-value (after FDR correction)	Global sequences (after FDR correction)
E:T30Iand M:H125Y	0.0307692	0
M:H125Y and S:S13I	0.0384615	5.47168e-06
E:T30I and S:S13I	0.0854701	0.518715
E:T30I and ORF1ab: T3058I	0.0854701	2.53883e-107
S:del141-144 and M:H125Y	0.338462	4.91866e-11
S: E484K and E:T30I	0.351691	5.3071e-08

## Sheet: Table S9
Table S9, Harari et al., Supplemental acknowledgments for sequences accessed on NextStrain on June 1, 2022
strain	gisaid_epi_isl	genbank_accession	originating_lab	submitting_lab	author
hCoV-19/Wuhan/Hu-1/2019	EPI_ISL_402125	MN908947.3	National Institute for Communicable Disease Control and Prevention (ICDC) Chinese Center for Disease Control and Prevention (China CDC)	National Institute for Communicable Disease Control and Prevention (ICDC) Chinese Center for Disease Control and Prevention (China CDC)	Zhang et al (https://dx.doi.org/10.1038/s41586-020-2008-3)
hCoV-19/Wuhan/WH01/2019	EPI_ISL_406798	LR757998.1	General Hospital of Central Theater Command of People's Liberation Army of China	BGI & Institute of Microbiology, Chinese Academy of Sciences & Shandong First Medical University & Shandong Academy of Medical Sciences & General Hospital of Central Theater Command of People's Liberation Army of China	Weijun Chen et al (https://dx.doi.org/10.1016/S0140-6736(20)30251-8)
hCoV-19/Wuhan/WIV07/2019	EPI_ISL_402130	MN996531.1	Wuhan Jinyintan Hospital	Wuhan Institute of Virology, Chinese Academy of Sciences	Peng Zhou et al
hCoV-19/Bolivia/26958/2020	EPI_ISL_837576		Centro Nacional de Enfermedades Tropicales (CENETROP)	Laboratory of Respiratory Viruses and Measles, Oswaldo Cruz Institute, FIOCRUZ	Paola Resende et al
hCoV-19/Thailand/Bangkok-CONI-0304/2020	EPI_ISL_693377		Ramathibodi Hospital	COVID-19 Network Investigations (CONI) Alliance	Elizabeth Batty et al
hCoV-19/UnitedArabEmirates/skmc-920168117/2020	EPI_ISL_582125		Sheikh Khalifa Medical City	Molecular Surveillance lab Sheikh Khalifa Medical City	Amirtharaj Francis et al
hCoV-19/UnitedArabEmirates/skmc-920568379/2020	EPI_ISL_582608		Sheikh Khalifa Medical City	Molecular/Surveillance lab Sheikh Khalifa Medical City	Amirtharaj Francis et al
hCoV-19/Panama/GMI-PA425903/2020	EPI_ISL_1225513		Gorgas Memorial Laboratory of Health Studies	Gorgas Memorial Laboratory of Health Studies	Yamilka Diaz et al
hCoV-19/Nicaragua/MAN-133/2020	EPI_ISL_9159790		CNDR	MSHS Pathogen Surveillance Program	Aubree Gordon et al
hCoV-19/Australia/QLD02/2020	EPI_ISL_407896		Pathology Queensland	Public Health Virology Laboratory	Ben Huang et al
hCoV-19/Jordan/IR-ALSR-2578/2020	EPI_ISL_635777		Biolab Diagnostic Laboratories	Andersen lab at Scripps Research	Issa Abu-Dayyeh et al
hCoV-19/Togo/BMC-90-20/2020	EPI_ISL_1500151		Institut National d‚ÄôHygi√®ne (INH)	Unit√© Mixte Internationale TransVIHMI (UMI 233 IRD ‚Äì U1175 INSERM - Universit√© de Montpellier)IRD (Institut de recherche pour le d√©veloppement)	Mounerou SALOU et al
hCoV-19/Niger/2723/2020	EPI_ISL_2281776		Centre de Recherche M√©dicale et Sanitaire (CERMES)	Institut Pasteur de Dakar	Lagare Adamou et al
hCoV-19/Benin/2012/2020	EPI_ISL_476831	MT653080.1	Laboratoire des Fi√®vres H√©morragiques Virales du Benin	Charit√©-Universit√§tsmedizin Berlin	Yadouleton et al (https://www.medrxiv.org/content/10.1101/2020.06.29.20140749v1)
hCoV-19/Singapore/9/2020	EPI_ISL_410715		National Public Health Laboratory, National Centre for Infectious Diseases	National Public Health Laboratory, National Centre for Infectious Diseases	Octavia S et al
hCoV-19/HongKong/HKPU-00042/2020	EPI_ISL_2710830		Department of Health Technology and Informatics, The Hong Kong Polytechnic University	Department of Health Technology and Informatics, The Hong Kong Polytechnic University	Gilman Kit-Hang Siu et al
hCoV-19/Cambodia/0012/2020	EPI_ISL_411902		Virology Unit, Institut Pasteur du Cambodge.	Virology Unit, Institut Pasteur du Cambodge (Sequencing done by: Jessica E Manning/Jennifer A Bohl at Malaria and Vector Research Research Laboratory, National Institute of Allergy and Infectious Diseases and Vida Ahyong from Chan-Zuckerberg Biohub)	Erik A Karlsson et al (https://dx.doi.org/10.2807/1560-7917.ES.2020.25.13.2000305)
hCoV-19/HongKong/HKPU-00442/2020	EPI_ISL_1289440	MZ266384.1	Department of Health Technology and Informatics, The Hong Kong Polytechnic University	Department of Health Technology and Informatics, The Hong Kong Polytechnic University	Gilman Kit-Hang Siu et al
hCoV-19/Morocco/RA92C/2020	EPI_ISL_4299860		Laboratoire de Recherche et d'Analyses Medicales de la Gendarmerie Royale	Laboratoire de Recherche et d'Analyses Medicales de la Gendarmerie Royale	Sana√¢ LEMRISS et al
hCoV-19/Pakistan/KP-RMI-01/2020	EPI_ISL_632908	MW242667.1	Genomic Sciences, Rehman Medical Institute	Genomic Sciences, Rehman Medical Institute	Ali et al
hCoV-19/Malaysia/IMR_WC80558/2020	EPI_ISL_490095		Institute for Medical Research, Infectious Disease Research Centre, National Institutes of Health, Ministry of Health Malaysia	Institute for Medical Research, Infectious Disease Research Centre, National Institutes of Health, Ministry of Health Malaysia	Suppiah J et al
hCoV-19/Singapore/770/2020	EPI_ISL_509380		Singapore General Hospital	Department of Microbiology	Nurdyana Abdul Rahman et al
hCoV-19/Iran/AK-SARS-27/2020	EPI_ISL_1398364		Emam Ali Hospital	Razi Vaccine and Serum Research Institute	Amir Kaffashi et al
hCoV-19/Bahrain/BAH-25/2020	EPI_ISL_483639		Kingdom of Bahrein Ministry of Health	Erasmus Medical Center	Bas Oude Munnink et al
hCoV-19/Australia/NSW09/2020	EPI_ISL_413595		Centre for Infectious Diseases and Microbiology Laboratory Services	NSW Health Pathology - Institute of Clinical Pathology and Medical Research; Westmead Hospital; University of Sydney	Rockett R et al (https://www.nature.com/articles/s41591-020-1000-7)
hCoV-19/Iran/Tehran-08/2020	EPI_ISL_862078		National Influenza Center, Virology Department	National Influenza Center	A Nejati et al
hCoV-19/NewZealand/20VR2108/2020	EPI_ISL_456377	MZ332208.1	MedLab Central Ltd	Institute of Environmental Science and Research (ESR)	Matt Storey et al
hCoV-19/Mongolia/3631/2020	EPI_ISL_1805651		National Center for Communicable Diseases (NCCD) National Influenza Center	National Center for Communicable Diseases (NCCD) National Influenza Center	Naranzul Ts et al
hCoV-19/Aruba/AW-RIVM-10122/2020	EPI_ISL_547449		Dutch COVID-19 response team	National Institute for Public Health and the Environment (RIVM)	Adam Meijer et al
hCoV-19/Norway/2196/2020	EPI_ISL_2425966		Dept. of Medical Microbiology, Stavanger University Hospital, Helse Stavanger HF	Norwegian Institute of Public Health, Department of Virology	Kathrine Stene-Johansen et al
hCoV-19/Uganda/UG038/2020	EPI_ISL_737958		Uganda Central Public Health Lab and Uganda Virus Research Institute	MRC/UVRI & LSHTM Uganda Research Unit	Matthew Cotten et al
hCoV-19/Timor-Leste/TL25/2020	EPI_ISL_456600	MT612284.1	National Health Laboratory, Timor-Leste	Microbiological Diagnostic Unit Public Health Laboratory, The Peter Doherty Institute for Infection and Immunity	Soares da Silva et al
hCoV-19/Australia/SA0214/2020	EPI_ISL_468032		SA Pathology	SA Pathology	Lex Leong et al
hCoV-19/CzechRepublic/FNHK-19701/2020	EPI_ISL_895739		Molecular biology division, Institute of Clinical Biochemistry and Diagnostics, Charles University, Faculty of Medicine in Hradec Kr√°lov√© and University Hospital Hradec Kr√°lov√©	Molecular biology division, Institute of Clinical Biochemistry and Diagnostics, Charles University, Faculty of Medicine in Hradec Kr√°lov√© and University Hospital Hradec Kr√°lov√©	Helena Kova≈ô√≠kov√° et al
hCoV-19/Uganda/UG005/2020	EPI_ISL_451187		Uganda Virus Research Institute	MRC/UVRI & LSHTM Uganda Research Unit	Dan Lule Bugembe et al (https://dx.doi.org/10.3201/eid2610.202575)
hCoV-19/Italy/LOM-INMI-9214/2020	EPI_ISL_460088		Molecular Virology Unit, Fondazione IRCCS Policlinico San Matteo , Pavia	Laboratory of Virology, INMI Lazzaro Spallanzani IRCCS	Martina Rueca et al
hCoV-19/Panama/GMI-PA435576/2020	EPI_ISL_1225523		Gorgas Memorial Laboratory of Health Studies	Gorgas Memorial Laboratory of Health Studies	Yamilka Diaz et al
hCoV-19/Rwanda/NRLNAT2054/2020	EPI_ISL_960302		Nucleic Acid Testing, National Reference Laboratory	GIGA Medical Genomics	Yvan Butera et al
hCoV-19/Latvia/027/2020	EPI_ISL_486410		Centrala laboratorija	Latvian Biomedical Research and Study Centre	Ivars Silamiƒ∑elis et al
hCoV-19/Morocco/HMIMV-121300/2020	EPI_ISL_2968041		Centre de Virologie des Maladies infectueuses Tropicales	Functional Genomic Platform UATRS-biology, CNRST	Marouane MELLOUL et al
hCoV-19/Suriname/SR-20/2020	EPI_ISL_517631		Academic Hospital Paramaribo	Erasmus Medical Center	Bas Oude Munnink et al
hCoV-19/Suriname/SR-05/2020	EPI_ISL_517616		Academic Hospital Paramaribo	Erasmus Medical Center	Bas Oude Munnink et al
hCoV-19/Germany/BW-FR0176/2020	EPI_ISL_852776		Institute of Virology, Medical Center, University of Freiburg, Freiburg, Germany	Institute of Virology, Clinial Virus Genomics, Medical Center, University of Freiburg, Freiburg, Germany	Jonas Fuchs et al
hCoV-19/Luxembourg/LNS8655659/2020	EPI_ISL_434492		Laboratoire National de Sante, Microbiology, Virology	Laboratoire National de Sante, Microbiology, Epidemiology and Microbial Genomics	Anke Wienecke-Baldacchino et al
hCoV-19/Serbia/Jagodina-T38874-1208/2020	EPI_ISL_6959672		Huo-yan national laboratory for molecular detection of infectious agents Belgrade	Center for forensic and applied molecular genetics, Faculty of Biology, University of Belgrade	D.Keckareviƒá et al
hCoV-19/Belgium/ULG-10275/2020	EPI_ISL_540442		University of Li√®ge COVID-19 testing center	GIGA Medical Genomics	Keith Durkin et al
hCoV-19/Brazil/SP-06/2020	EPI_ISL_414015		Hospital S√£o Joaquim Beneficencia Portuguesa	Instituto Adolfo Lutz, Interdiciplinary Procedures Center, Strategic Laboratory	Claudio Tavares Sacchi et al A (https://dx.doi.org/10.1590/s1678-9946202062030)
hCoV-19/Denmark/ALAB-SSI451/2020	EPI_ISL_429538		Department of Virus and Microbiological Special Diagnostics, Statens Serum Institut, Copenhagen, Denmark, Artillerivej 5, 2300 Copenahgen S	Albertsen lab, Department of Chemistry and Bioscience, Aalborg University, Denmark	Rasmus Kirkegaard et al
hCoV-19/Panama/GMI-PA427028/2020	EPI_ISL_1225517		Gorgas Memorial Laboratory of Health Studies	Gorgas Memorial Laboratory of Health Studies	Yamilka Diaz et al
hCoV-19/Germany/BY-MGZ-04/2020	EPI_ISL_490208		M√ºnchen Klinik Schwabing	MGZ Medical Genetics Center	Dieter A. Wolf et al
hCoV-19/Canada/BC_9345715/2020	EPI_ISL_418857		BCCDC Public Health Laboratory	BCCDC Public Health Laboratory	Harrigan et al
hCoV-19/Peru/CAL-UPCH-0013/2020	EPI_ISL_529070		Laboratorio de Referencia Nacional de Virus Respiratorios, Instituto Nacional de Salud Peru	Laboratorio de Gen√≥mica Microbiana, Universidad Peruana Cayetano Heredia	Pablo Tsukayama et al
hCoV-19/Bulgaria/41/2020	EPI_ISL_480310		National Reference Laboratory "Influenza and acute respiratory diseases"	NRL-HIV	Ivan Ivanov et al
hCoV-19/Maldives/MAV0749/2020	EPI_ISL_3275383		Indira Gandhi Memorial Hospital	Indira Gandhi Memorial Hospital	Dr. Milza Abdul Muhsin et al
hCoV-19/Maldives/MAV04808/2020	EPI_ISL_3275388		Indira Gandhi Memorial Hospital	Indira Gandhi Memorial Hospital	Dr. Milza Abdul Muhsin et al
hCoV-19/Cuba/USAFSAM-S030/2020	EPI_ISL_513312	MT873896.1	Public Health, United States Air Force School of Aerospace Medicine	Public Health, United States Air Force School of Aerospace Medicine	Fries et al
hCoV-19/Russia/TVE-Vector_72601/2020	EPI_ISL_429144		SRC VB Vector, Collection of microorganisms Department.	SRC VB "Vector", "Collection of microorganisms" Department.	Sergey A. Bodnev et al
hCoV-19/Australia/WA108/2020	EPI_ISL_512761		PathWest Laboratory Medicine WA	PathWest Laboratory Medicine WA Microbial Surveillance Unit	PathWest Laboratory Medicine WA Microbial Surveillance Unit et al
hCoV-19/NewZealand/20VR3128/2020	EPI_ISL_579426	MZ332419.1	Canterbury Health Laboratories	Institute of Environmental Science and Research (ESR)	Xiaoyun Ren et al
hCoV-19/Kenya/C6186/2020	EPI_ISL_568787	MW751236.1	KEMRI-Wellcome Trust Research Programme/KEMRI-CGMR-C Kilifi	KEMRI-Wellcome Trust Research Programme/KEMRI-CGMR-C Kilifi	Githinji et al 2020 et al
hCoV-19/Australia/SA0212/2020	EPI_ISL_467989		SA Pathology	SA Pathology	Lex Leong et al
hCoV-19/Australia/NSW534/2020	EPI_ISL_455073		Sullivan Nicolaides Pathology	NSW Health Pathology - Institute of Clinical Pathology and Medical Research; Westmead Hospital; University of Sydney	CIDM-PH et al.
hCoV-19/Morocco/HMIMV-2N/2020	EPI_ISL_2968047		Centre de Virologie des Maladies infectueuses Tropicales	Functional Genomic Platform UATRS-biology, CNRST	Rida TAGAJDID et al
hCoV-19/Malawi/COM-SEQ6176/2020	EPI_ISL_8889518		Kamuzu University of Health Sciences, College of Medicine, Department of Pathology	Kamuzu University of Health Sciences, College of Medicine, Department of Pathology	Tonney Nyirenda et al
hCoV-19/Mexico/SON-InDRE_328/2020	EPI_ISL_1060756		Instituto de Diagnostico y Referencia Epidemiologicos (INDRE)_RNLSP	Instituto de Diagnostico y Referencia Epidemiologicos (INDRE)	Claudia Wong-Arambula et al
hCoV-19/USA/NH-Yale-1309/2020	EPI_ISL_1080459		Connecticut Veterans' Affairs Hospital	Grubaugh Lab - Yale School of Public Health	Mary Petrone et al
hCoV-19/Australia/NT30/2020	EPI_ISL_430633		Royal Darwin Hospital Pathology	Microbiological Diagnostic Unit Public Health Laboratory and Victorian Infectious Diseases Reference Laboratory, The Peter Doherty Institute for Infection and Immunity	Meumann et al
hCoV-19/Canada/AB-28083/2020	EPI_ISL_806200		Alberta Precision Labs (APL)	Alberta Precision Labs (APL)	Gordon P et al
hCoV-19/Guadeloupe/IPG-7325/2020	EPI_ISL_613425		Institut Pasteur de la Guadeloupe	Institut Pasteur de la Guadeloupe	Marion Barbet et al
hCoV-19/Pakistan/NIH-95/2020	EPI_ISL_1385812		Department of Virology	Department of Virology	Massab Umair et al
hCoV-19/Zambia/ZMB-229/2020	EPI_ISL_977367		University of Zambia, School of Veterinary Medicine	UNZAVET and PATH	Mulenga Mwenda-Chimfwembe et al
hCoV-19/Madagascar/IP-01650/2020	EPI_ISL_508862		Virology Unit, Institut Pasteur de Madagascar	Virology Unit, Institut Pasteur de Madagascar	Christian Ranaivoson et al
hCoV-19/USA/DC-HP06736-PIDDMIBIPR/2020	EPI_ISL_2885026		Johns Hopkins Hospital Department of Pathology	Johns Hopkins Hospital Department of Pathology	C. Paul Morris et al
hCoV-19/Congo/UKT-002/2020	EPI_ISL_581487		Fondation Congolaise pour la recherche medicale (FCRM)	NGS Competence Center T√ºbingen, Institut f√ºr Medizinische Mikrobiologie und Hygiene, Universit√§tsklinikum T√ºbingen	Angel Angelov et al
hCoV-19/Egypt/CPHL-NRC-14/2020	EPI_ISL_794598	MW451244.1	Central Laboratories, Egyptian Ministry of Health and Population	Central Laboratories, Egyptian Ministry of Health and Population	Roshdy et al
hCoV-19/Turkey/IST-GLAB-008/2020	EPI_ISL_427391		Genomic Laboratory (GLAB) (Conjoint lab of Health Directorate of Istanbul and Istanbul Technical University)	Genomic Laboratory (GLAB), Istanbul Technical University	Ilker Karacan et al (https://dx.doi.org/10.1101/2020.05.15.095794)
hCoV-19/USA/CT-Yale-626/2020	EPI_ISL_730081		Yale Clinical Virology Laboratory	Grubaugh Lab - Yale School of Public Health	Joseph Fauver et al
hCoV-19/Venezuela/20MZ/2020	EPI_ISL_1576833		INHRR	Laboratorio de Virolog√≠a Molecular	Loureiro CL et al
hCoV-19/USA/NC-UNC-LCCC0017/2020	EPI_ISL_877600		Clinical Molecular Microbiology Laboratory, UNC Hospital	Dirk Dittmer	Razia Moorad et al
hCoV-19/Latvia/062/2020	EPI_ISL_492997		E. Gulbja Laboratorija	Latvian Biomedical Research and Study Centre	Ivars Silamiƒ∑elis et al
hCoV-19/Australia/QLD991/2020	EPI_ISL_530251		Queensland Health Forensic and Scientific Services, Public Health Virology	Public Health Virology Laboratory, Forensic and Scientific Services, Queensland Health	Son Nguyen et al
hCoV-19/Bangladesh/G-149/2020	EPI_ISL_600492		Institute of Epidemiology Disease Control And Research	Institute for Developing Science and Health Initiatives	Lauren Cowley et al
hCoV-19/SaudiArabia/KAUST-JEDDAH469/2020	EPI_ISL_512924	OU990223.1	Pathogen Genomics Lab King Abdullah University of Science and Technology(KAUST)	Pathogen Genomics Lab King Abdullah University of Science and Technology(KAUST)	Fadwa Alofi et al
hCoV-19/SriLanka/KDU0133/2020	EPI_ISL_3801793		Biomedical Laboratory 2	Biomedical Laboratory 2	HS Jayasinghearachchi et al
hCoV-19/USA/ID-IBL-614027/2020	EPI_ISL_2976282		Desert Sage Health Center	Idaho Bureau of Laboratories	R. Beukelman et al
hCoV-19/Zambia/ZMB-17192/2020	EPI_ISL_977271		University of Zambia, School of Veterinary Medicine	UNZAVET and PATH	Mulenga Mwenda-Chimfwembe et al
hCoV-19/Norway/4256/2020	EPI_ISL_3008442		Nordland Hospital - Bodo, Laboratory Department, Molecular Biology Unit	Norwegian Institute of Public Health, Department of Virology	Kathrine Stene-Johansen et al
hCoV-19/Sweden/20-52455/2020	EPI_ISL_534246		Universitetssjukhuset i Linkoping	The Public Health Agency of Sweden	Anna-Malin Linde et al
hCoV-19/Austria/CeMM0003/2020	EPI_ISL_419656		Center for Virology, Medical University of Vienna	Bergthaler laboratory, CeMM Research Center for Molecular Medicine of the Austrian Academy of Sciences	Alexandra Popa et al (https://www.biorxiv.org/content/10.1101/2020.07.15.204339v1)
hCoV-19/Zambia/29/2020	EPI_ISL_510529	MT790522.1	School of Veterinary Medicine, Disease Control	School of Veterinary Medicine, Disease Control	Simulundu et al
hCoV-19/Belgium/20A56/2020	EPI_ISL_1469961		CUB Hopital Erasme Laboratoire d'Anatomie Pathologique	CUB Hopital Erasme Laboratoire d'Anatomie Pathologique	Prof. Isabelle Salmon et al
hCoV-19/Argentina/PAIS-C0002/2020	EPI_ISL_792403		LABORATORIO DE CAMPA√ëA COVID 19 INTA	Instituto de Biotecnolog√≠a, IABIMO (CONICET), Instituto de Virolog√≠a, IVIT(CONICET), Instituto de Patobiolog√≠a, IPVET(CONICET), CICVyA, INTA on behalf of 'Proyecto Argentino Interinstitucional de genomica de SARS-CoV-2' (PAIS Consortium)	K√∂nig et al
hCoV-19/Argentina/PAIS-C0006/2020	EPI_ISL_792407		LABORATORIO DE CAMPA√ëA COVID 19 INTA	Instituto de Biotecnolog√≠a, IABIMO (CONICET), Instituto de Virolog√≠a, IVIT(CONICET), Instituto de Patobiolog√≠a, IPVET(CONICET), CICVyA, INTA on behalf of 'Proyecto Argentino Interinstitucional de genomica de SARS-CoV-2' (PAIS Consortium)	K√∂nig et al
hCoV-19/Peru/ANC-UPCH-0043/2020	EPI_ISL_529078		Laboratorio de Referencia Nacional de Virus Respiratorios, Instituto Nacional de Salud Peru	Laboratorio de Gen√≥mica Microbiana, Universidad Peruana Cayetano Heredia	Pablo Tsukayama et al
hCoV-19/Peru/LIM-INS-124/2020	EPI_ISL_536522		Instituto Nacional de Salud	Laboratorio de Infecciones Respiratorias Agudas	Eduardo Juscamayta Lopez et al
hCoV-19/Slovakia/13537-VHU4684/2020	EPI_ISL_2276072		Regional Authority of Public Health Trenƒç√≠n	Veterinary institute in Zvolen Slovakia	Dirb√°kov√° Z. et al
hCoV-19/Montenegro/ChVir-1793232002/2020	EPI_ISL_516925		Department for Molecular Diagnostics, Centre for Medical Microbiology, Institute of Public Health of Montenegro	Charit√© Universit√§tsmedizin Berlin, Institut f√ºr Virologie	Victor M Corman et al
hCoV-19/Brazil/SP-819/2020	EPI_ISL_776754		Instituto Adolfo Lutz - Central	Instituto Adolfo Lutz, Interdiciplinary Procedures Center, Strategic Laboratory	Claudio Tavares Sacchi et al B
hCoV-19/Brazil/RJ-00531/2020	EPI_ISL_717917		LACEN Dr. Francisco Rimolo Neto	Bioinformatics Laboratory / LNCC	Carolina M Voloch et al
hCoV-19/Uruguay/UY-667/2020	EPI_ISL_480341		Microbial Genomics Laboratory, Institut Pasteur de Montevideo	Microbial Genomics Laboratory, Institut Pasteur de Montevideo	Cecilia Salazar et al
hCoV-19/Brazil/PR-FIOCRUZ-11212/2020	EPI_ISL_1181540		Laboratorio Central de Saude Publica do Estado do Parana (LACEN-PR)	Laboratory of Respiratory Viruses and Measles, Oswaldo Cruz Institute, FIOCRUZ	Paola Resende et al
hCoV-19/Spain/CT-HUVH-R12928/2020	EPI_ISL_6595275		Hospital Universitari Vall d'Hebron - Vall d'Hebron Institut de Recerca	Hospital Universitari Vall d'Hebron - Vall d'Hebron Institut de Recerca	Cristina Andr√©s et al
hCoV-19/Norway/2943/2020	EPI_ISL_2333117		Ostfold Hospital Trust - Kalnes, Centre for Laboratory Medicine, Section for gene technology and infection serology	Norwegian Institute of Public Health, Department of Virology	Kathrine Stene-Johansen et al
hCoV-19/Serbia/Pancevo-A59717-0105/2020	EPI_ISL_6842238		Huo-yan national laboratory for molecular detection of infectious agents Belgrade	Center for forensic and applied molecular genetics, Faculty of Biology, University of Belgrade	D.Keckareviƒá et al
hCoV-19/Austria/CeMM1336/2020	EPI_ISL_853840		Center for Virology, Medical University of Vienna	Bergthaler laboratory, CeMM Research Center for Molecular Medicine of the Austrian Academy of Sciences	Lukas Endler et al
hCoV-19/Brazil/RS-UFCSPA_LACEN-1175/2020	EPI_ISL_3048754		Laboratorio Central de Saude Publica do Estado do Rio Grande do Sul (LACEN-RS)	Laborat√≥rio de Biologia Molecular da Universidade Federal de Ci√™ncias da Sa√∫de de Porto Alegre	Ana Paula Muterle Varela et al
hCoV-19/Brazil/SP-962/2020	EPI_ISL_861655		Hospital Santa Marcelina Sao Paulo	Instituto Adolfo Lutz, Interdiciplinary Procedures Center, Strategic Laboratory	Claudio Tavares Sacchi et al B
hCoV-19/Paraguay/33617/2020	EPI_ISL_1340763		Departamento de Virologia, Laboratorio Central de Salud P√∫blica, Avenida Venezuela y Teniente Escurra, Asunci√≥n, Paraguay	Laboratory of Respiratory Viruses and Measles, Oswaldo Cruz Institute, FIOCRUZ	Paola Resende et al
hCoV-19/Uruguay/ART-M146/2020	EPI_ISL_751184		CENUR Litoral Norte ‚Äì UdelaR, Salto, Uruguay	Institut Pasteur de Montevideo	Daiana Mir et al
hCoV-19/Mexico/VER-InDRE-67/2020	EPI_ISL_576270		Instituto de Diagnostico y Referencia Epidemiologicos (INDRE)	Instituto de Diagnostico y Referencia Epidemiologicos (INDRE)	Ernesto Ramirez-Gonzalez et al
hCoV-19/Bolivia/SAN-UPCH-1057/2020	EPI_ISL_5148241		Laboratorio de Diagn√≥stico e Investigaci√≥n BIOSCIENCE SRL	Laboratorio de Gen√≥mica Microbiana, Universidad Peruana Cayetano Heredia	Pablo Tsukayama et al
hCoV-19/Zambia/ZMB-31124/2020	EPI_ISL_2803366		University of Zambia, School of Veterinary Medicine	UNZAVET and PATH	Mulenga Mwenda-Chimfwembe et al
hCoV-19/Zambia/ZMB-20637/2020	EPI_ISL_977361		University of Zambia, School of Veterinary Medicine	UNZAVET and PATH	Mulenga Mwenda-Chimfwembe et al
hCoV-19/UnitedArabEmirates/4241/2020	EPI_ISL_860019		BTC, Khalifa University	BTC, Khalifa University	Al Safar et al
hCoV-19/Azerbaijan/un-ChVir24287_241/2020	EPI_ISL_9214658		Ministry of Health of the Republic of Azerbaijan	Charit√© Universit√§tsmedizin Berlin, Institut f√ºr Virologie	Victor M Corman et al
hCoV-19/CostaRica/INC-0092/2020	EPI_ISL_527760		Area De Salud La Cruz	Inciensa, Instituto Costarricense de Investigaci√≥n y Ense√±anza en Nutrici√≥n y Salud	Francisco Duarte et al
hCoV-19/CostaRica/HNN-0360/2020	EPI_ISL_1517404		Inciensa, Instituto Costarricense de Investigaci√≥n y Ense√±anza en Nutrici√≥n y Salud	Inciensa, Instituto Costarricense de Investigaci√≥n y Ense√±anza en Nutrici√≥n y Salud	Cristian Per√©z-Corrales et al
hCoV-19/Lithuania/C20-06-R20/2020	EPI_ISL_560405		Vilnius University Hospital Santaros Klinikos, Vilnius University	Institute of Biotechnology, Life Sciences Center, Vilnius University and Thermo Fisher Scientific	Justinas Slikas et al
hCoV-19/Nicaragua/MAN-10125_01/2020	EPI_ISL_9159590		CNDR	MSHS Pathogen Surveillance Program	Aubree Gordon et al
hCoV-19/Bangladesh/DNAS_DRICM_CPH_isl_441_BGD/2020	EPI_ISL_774872		Designated Reference Institute for Chemical Measurements (DRICM)	DNA SOLUTION LTD.	Md. Imran Khan et al
hCoV-19/Australia/SA0481/2020	EPI_ISL_513911		SA Pathology	SA Pathology	Lex Leong et al
hCoV-19/Australia/ACT0086/2020	EPI_ISL_498544		ACT Pathology	Schwessinger Lab	Ashley Jones et al
hCoV-19/Australia/NSW707/2020	EPI_ISL_513350		Pathology West - NSW Health Pathology	NSW Health Pathology - Institute of Clinical Pathology and Medical Research; Westmead Hospital; University of Sydney	CIDM-PH et al.
hCoV-19/Australia/VIC4758/2020	EPI_ISL_519146	MT970963.1	Microbiological Diagnostic Unit - Public Health Laboratory (MDU-PHL)	MDU-PHL	Seemann T. et al
hCoV-19/Turkey/KU-006/2020	EPI_ISL_495416	MT786331.1	Kafkas University, Faculty of Medicine, Department of Medical Microbiology	Kafkas University, Faculty of Medicine, Department of Medical Microbiology	Murat Karamese et al
hCoV-19/Malawi/COM-SEQ6505/2020	EPI_ISL_8889527		Kamuzu University of Health Sciences, College of Medicine, Department of Pathology	Kamuzu University of Health Sciences, College of Medicine, Department of Pathology	Tonney Nyirenda et al
hCoV-19/Denmark/ALAB-HH-174/2020	EPI_ISL_452043		Department of Clinical Microbiology, Copenhagen University Hospital, Hvidovre, Kettegaard Alle 30, 2650 Hvidovre.	Albertsen lab, Department of Chemistry and Bioscience, Aalborg University, Denmark	Rasmus Kirkegaard et al
hCoV-19/Latvia/030/2020	EPI_ISL_486413		CentrƒÅlƒÅ laboratorija	Latvian Biomedical Research and Study Centre	Ivars Silamiƒ∑elis et al
hCoV-19/Gambia/0547/2020	EPI_ISL_471164		MRCG at LSHTM Genomics lab	MRCG at LSHTM Genomics lab	Sesay et al
hCoV-19/Ecuador/EC-G-5305/2020	EPI_ISL_826809		INSPI-CRN DE INFLUENZA Y OTROS VIRUS RESPIRATORIOS	Instituto de Salud Publica de Chile	Javier Tognarelli et al
hCoV-19/Luxembourg/LNS1308805/2020	EPI_ISL_739918		Laboratoire national de sant√©, Microbiology, Virology	Laboratoire national de sant√©, Microbiology, Microbial Genomics Platform	Anke Wienecke-Baldacchino et al
hCoV-19/Luxembourg/LNS3246508/2020	EPI_ISL_740278		Laboratoire national de sant√©, Microbiology, Virology	Laboratoire national de sant√©, Microbiology, Microbial Genomics Platform	Anke Wienecke-Baldacchino et al
hCoV-19/Peru/LIM-INS-477/2020	EPI_ISL_1111375		Laboratorio de Referencia Nacional de Virus Respiratorio. Instituto Nacional de Salud Per√∫	Laboratorio de Referencia Nacional de Enteropat√≥genos. Instituto Nacional de Salud del Per√∫	Ronnie Gavilan Chavez et al
hCoV-19/env/Liaoning/Dalian-IVDC-Pollock-30-05/2020	EPI_ISL_2170893		National Institute for Viral Disease Control and Prevention, China CDC	National Institute for Viral Disease Control and Prevention, China CDC	Huilai Ma1& et al
hCoV-19/NewZealand/20VR3802/2020	EPI_ISL_548138		Canterbury Health Laboratories	Institute of Environmental Science and Research (ESR)	Xiaoyun Ren et al
hCoV-19/Algeria/G35155-8850/2020	EPI_ISL_766864		NIC Viral Respiratory Unit - Institut Pasteur of Algeria	National Reference Center for Viruses of Respiratory Infections, Institut Pasteur, Paris	M√©lanie Albert et al
hCoV-19/Germany/SH-ChVir8196/2020	EPI_ISL_729570		A. Krumbholz, Labor Dr. Krause und Kollegen MVZ GmbH, Kiel	Charit√© Universit√§tsmedizin Berlin, Institut f√ºr Virologie	Victor M Corman et al
hCoV-19/Mexico/TAM-UANL-013/2020	EPI_ISL_1091272		Laboratorio PGM	Laboratorio de Infectolog√≠a Molecular, Departamento de Bioqu√≠mica y Medicina Molecular,Facultad de Medicina - Universidad Aut√≥noma de Nuevo Le√≥n	Kame A. Gal√°n-Huerta et al
hCoV-19/NewZealand/20CV0281/2020	EPI_ISL_579072		Canterbury Health Laboratories	Institute of Environmental Science and Research (ESR)	Xiaoyun Ren et al
hCoV-19/Bangladesh/BLRI_COVID-19_444/2020	EPI_ISL_7211201		Bangladesh Livestock Research Institute (BLRI)	Public Health England (PHE)	Mohammed A Samad et al
hCoV-19/Chile/RM-CMM-MCD9529/2020	EPI_ISL_591529		Medicina Norte U Chile - Servicio Medico Legal	Center for Mathematical Modeling and Center for Genome Regulation. Santiago, Chile	Gaggero A et al
hCoV-19/Colombia/SAN-INS-94514/2020	EPI_ISL_456156		Instituto Nacional de Salud - Unidad de Secuenciaci√≥n y An√°lisis Gen√≥mico	Instituto Nacional de Salud, Universidad Cooperativa de Colombia, Instituto Alexander von Humboldt, Imperial College-London, London School of Hygiene & Tropical Medicine	Katherine Laiton-Donato et al B (https://dx.doi.org/10.1101/2020.06.02.20120782)
hCoV-19/Mongolia/UB-12770/2020	EPI_ISL_9879585		National Center for Communicable Diseases (NCCD) National Influenza Center	National Center for Communicable Diseases (NCCD) National Influenza Center	Naranzul Tsedenbal et al
hCoV-19/Lithuania/MR-LUHS-Eilnr228/2020	EPI_ISL_636849		Lithuanian University of Health Sciences Hospital, Department of Laboratory Medicine	Lithuanian University of Health Sciences, Molecular cardiology lab.	Lukas Zemaitis et al
hCoV-19/Ecuador/USFQ-119/2020	EPI_ISL_486851		Institute of Microbiology, Universidad San Francisco de Quito	Institute of Microbiology, Universidad San Francisco de Quito	Bel√©n Prado-Vivar et al
hCoV-19/Ecuador/23055/2020	EPI_ISL_491945		Instituto Nacional de Investigaci√≥n en Salud P√∫blica - INSPI	INSPI - Charit√©	Alfredo Bruno Caicedo et al
hCoV-19/Greece/15005_HPI/2020	EPI_ISL_501249		Hellenic Pasteur Institute, National Influenza Reference laboratory of Southern Greece & Unit of Bioinformatics and Applied Genomics	Hellenic Pasteur Institute, National Influenza Reference laboratory of Southern Greece & Unit of Bioinformatics and Applied Genomics	Vasiliki Pogka et al
hCoV-19/Sweden/20-51948/2020	EPI_ISL_510862		Karolinska Universitetslaboratoriet	The Public Health Agency of Sweden	Oskar Karlsson Lindsjo et al
hCoV-19/Maldives/MAV13785/2020	EPI_ISL_3452723		Indira Gandhi Memorial Hospital	Indira Gandhi Memorial Hospital	Dr. Milza Abdul Muhsin et al
hCoV-19/BosniaandHerzegovina/AGCP570/2021	EPI_ISL_1653935		Alea Genetic Center	Alea Genetic Center	Rijad Konjhodzic et al
hCoV-19/Palestine/AAS59/2021	EPI_ISL_1502579	MW858246.1	Biochemistry and Molecular Biology Department-Faculty of Medicine, Al-Quds University	Biochemistry and Molecular Biology Department-Faculty of Medicine, Al-Quds University	Nasereddin et al
hCoV-19/Finland/THL-202109423/2021	EPI_ISL_2506408		TYKS, Kliininen mikrobiologia	Expert Microbiology, National Institute for Health and Welfare	Soile Blomqvist et al
hCoV-19/Fiji/FJ663/2020	EPI_ISL_4819964		Fiji Centre for Communicable Disease Control	Microbiological Diagnostic Unit - Public Health Laboratory (MDU-PHL)	Sahukhan et al
hCoV-19/Chile/RM-266418/2020	EPI_ISL_1167921		Genetica Molecular and Subdepartamento de Virologia ISP Chile	Instituto de Salud Publica de Chile	Javier Tognarelli et al
hCoV-19/Ireland/D-NVRL-20IRL11733/2020	EPI_ISL_789068		National Virus Reference Laboratory	National Virus Reference Laboratory	Michael Carr et al
hCoV-19/GuineaBissau/45LNSPGB/2021	EPI_ISL_2150999		Laborat√≥rio de Biologia Molecular Jean Piaget	MRCG at LSHTM, Genomics lab	Aladje Balde et al
hCoV-19/Ireland/MH-NVRL-21IRL92280/2021	EPI_ISL_1620348		National Virus Reference Laboratory	National Virus Reference Laboratory	Zoe Yandle et al
hCoV-19/CaboVerde/Santiago_26039/2021	EPI_ISL_8350781		Virology Laboratory of Praia	Institut Pasteur de Dakar	Sanders Kevin et al
hCoV-19/Canada/NS-NML-33314/2021	EPI_ISL_8711045		NS-QEII Health Sciences Centre	National Microbiology Laboratory (NML)	Anna Majer et al
hCoV-19/France/NAQ-HCL021009516801/2020	EPI_ISL_1371840		LABORATOIRE ACCOLAB SUD OUEST	CNR Virus des Infections Respiratoires - France SUD	Antonin Bal et al
hCoV-19/Germany/un-RKI-I-066886/2021	EPI_ISL_1571655		SYNLAB MVZ Leinfelden-Echterdingen	Robert Koch Institute	?
hCoV-19/USA/WI-GMF-B00205/2021	EPI_ISL_1824151		Gundersen Clinical Microbiology Laboratory	Kabara Cancer Research Institute	Craig S. Richmond et al
hCoV-19/USA/MA-CDCBI-CRSP_GR6GEWC2YA67RWBS/2021	EPI_ISL_1743943	MZ032490.1	Broad Institute Clinical Research Sequencing Platform	Infectious Disease Program, Broad Institute of Harvard and MIT	Siddle et al
hCoV-19/Mexico/COL-LANGEBIO_IMSS_1046/2021	EPI_ISL_2671557	OL461384.1	Centro de Investigacion Biomedica de Occidente (CIBO)	Unidad de Genomica Avanzada	Julio Elias Alvarado-Yaah et al
hCoV-19/Serbia/Beograd-663A10-2204/2021	EPI_ISL_6959690		Directorate for national reference laboratories	Center for forensic and applied molecular genetics, Faculty of Biology, University of Belgrade	D.Keckareviƒá et al
hCoV-19/Romania/Bucuresti-419094/2021	EPI_ISL_981375		Laboratory for Respiratory Viruses, Cantacuzino National Military-Medical Institute for Research and Development	Cantacuzino Institute Virology	Luiza Ustea et al
hCoV-19/Pakistan/PPHRL-AH62/2021	EPI_ISL_2544200		Provincial Public Health Reference Laboratory (PPHRL) P&SHD	Provincial Public Health Reference Laboratory (PPHRL) P&SHD	ANDLEEB HANIF et al
hCoV-19/Philippines/PH-PGC-65544/2021	EPI_ISL_5543849		Philippine Red Cross - Subic Molecular Laboratory	Philippine Genome Center	Cynthia P. Saloma et al
hCoV-19/England/CAMC-106F5B2/2021	EPI_ISL_908193	OD947907.1	Lighthouse Lab in Cambridge	Wellcome Sanger Institute for the COVID-19 Genomics UK (COG-UK) Consortium	Rob Howes et al
hCoV-19/PuertoRico/PR-CDC-ASC210073477/2021	EPI_ISL_2202702	MZ271499.1	Aegis Sciences Corporation	Centers for Disease Control and Prevention Division of Viral Diseases, Pathogen Discovery	Dakota Howard et al
hCoV-19/Bahrain/341702536/2021	EPI_ISL_1660461	MW947232.1	Communicable Disease Laboratory, Public Health Directorate	Communicable Disease Laboratory, Public Health Directorate	Alwasti et al
hCoV-19/Lithuania/LTU000_NMRVI_124485/2021	EPI_ISL_2694376		Nacionalinis maisto ir veterinarijos rizikos vertinimo institutas	National Public Health Surveillance Laboratory	Lukas Zemaitis et al
hCoV-19/Mexico/MOR-InDRE_FB16889_S3115/2021	EPI_ISL_2663382		LESP Morelos	Instituto de Diagnostico y Referencia Epidemiologicos (INDRE)	Claudia Wong-Arambula et al
hCoV-19/Iraq/CPHL-051221-05/2021	EPI_ISL_9068205		Central Public Health Laboratory	Central Public Health Laboratory	Dr. Hani Mousa Al-Akabi et al
hCoV-19/Australia/SA0636/2021	EPI_ISL_1704673		SA Pathology	SA Pathology	Lex Leong et al
hCoV-19/Mongolia/10011892/2022	EPI_ISL_10899809	OM961331.1	Biotechnology Core Facility Branch, Centers for Disease Control and Prevention	Centers for Disease Control and Prevention Division of Viral Diseases, Pathogen Discovery	Anir Enkhbat et al
hCoV-19/CzechRepublic/BC_16072021_52/2021	EPI_ISL_3492519		Nemocnice ƒåesk√© Budƒõjovice	Institute of Parasitology, Biology Centre, CAS	Martin Kolisko et al
hCoV-19/Switzerland/TI-EOC-902_25863737/2021	EPI_ISL_1993802		Laboratorio di Microbiologia	Laboratorio di Microbiologia	Martinetti Lucchini Gladys et al
hCoV-19/Japan/PG-91303/2021	EPI_ISL_3875293		Fukuoka Institute of Health and Environmental Sciences	Fukuoka Institute of Health and Environmental Sciences	Yoshiki Etoh et al
hCoV-19/Mongolia/202107017/2021	EPI_ISL_8482938	OM182123.1	Biotechnology Core Facility Branch, Centers for Disease Control and Prevention	Centers for Disease Control and Prevention Division of Viral Diseases, Pathogen Discovery	Anir Enkhbat et al
hCoV-19/Mexico/MEX-INMEGEN-05-04-253/2021	EPI_ISL_2350062		Salud Digna	Instituto Nacional de Medicina Genomica	Hidalgo-Miranda A et al
hCoV-19/England/QEUH-14C8094/2021	EPI_ISL_1536954	OU239425.1	Lighthouse Lab in Glasgow	Wellcome Sanger Institute for the COVID-19 Genomics UK (COG-UK) Consortium	Harper VanSteenhouse et al
hCoV-19/Scotland/QEUH-157D886/2021	EPI_ISL_2199918	OU285383.1	Lighthouse Lab in Glasgow	Wellcome Sanger Institute for the COVID-19 Genomics UK (COG-UK) Consortium	Harper VanSteenhouse et al
hCoV-19/Cameroon/NPHL-NS10.7/2021	EPI_ISL_4345146		National Public Health Laboratory Cameroon	National Public Health Laboratory Cameroon	Sen Claudine Henriette Ngomtcho et al
hCoV-19/Aruba/AW-RIVM-35160/2021	EPI_ISL_2405617		Dutch COVID-19 response team	National Institute for Public Health and the Environment (RIVM)	Adam Meijer et al
hCoV-19/Poland/NIPH-NIH_ECDC-1740/2021	EPI_ISL_1538918		Regionalne Centrum Krwiodawstwa i Krwiolecznictwa w Bia≈Çymstoku Pracownia Diagnostyki Molekularnej wirusa SARS-CoV-2	1. National Institute of Public Health - National Institute of Hygiene; 2. Eurofins Genomics Europe Sequencing GmbH	Wo≈Çkowicz Tomasz et al
hCoV-19/Bonaire/BQ-RIVM-22611/2021	EPI_ISL_1522069		Dutch COVID-19 response team	National Institute for Public Health and the Environment (RIVM)	Adam Meijer et al
hCoV-19/Curacao/CW-RIVM-19632/2021	EPI_ISL_1456883		Dutch COVID-19 response team	National Institute for Public Health and the Environment (RIVM)	Adam Meijer et al
hCoV-19/Croatia/5877/2021	EPI_ISL_3046397		Zavod za javno zdravstvo Zagrebaƒçke ≈Ωupanije	Hrvatski zavod za javno zdravstvo	Irena Tabain et al
hCoV-19/Turkey/Ankara-14011_1079/2021	EPI_ISL_2629170		Turkish Society of Internal Medicine	Gen Era Diagnostics Corporation Life Science Research and Molecular Diagnostics	Serhat √únal et al
hCoV-19/Latvia/5913/2021	EPI_ISL_9467395		CentrƒÅlƒÅ Laboratorija	Latvian Biomedical Research and Study Centre	Alise Jakovele et al
hCoV-19/CostaRica/INC-0635/2021	EPI_ISL_2502733		HOSPITAL GUAPILES	Inciensa, Instituto Costarricense de InvestigaciOn y Ense√±anza en NutriciOn y Salud	Francisco Duarte et al
hCoV-19/Mexico/TLA-LANGEBIO_IMSS_1065/2021	EPI_ISL_2671723	OL461638.1	Laboratorio Central de Epidemiologi¬≠a (LCE)	Unidad de Genomica Avanzada	Julio Elias Alvarado-Yaah et al
hCoV-19/France/PAC-IHU-3948-N1/2021	EPI_ISL_1656531		MEPHI, Aix Marseille University	MEPHI, Aix Marseille University	Anthony LEVASSEUR et al
hCoV-19/Belarus/HM-CRIE-L219T0032u/2021	EPI_ISL_9318098		The Republican Research and Practical Center for Epidemiology and Microbiology (RRPCEM)	Group of Genomics and Postgenomic Technologies of Central Research Institute of Epidemiology	Gasich Elena et al
hCoV-19/USA/CO-CDC-ASC210017901/2021	EPI_ISL_1560449	MW966141.1	Aegis Sciences Corporation	Centers for Disease Control and Prevention Division of Viral Diseases, Pathogen Discovery	Dakota Howard et al
hCoV-19/Mauritanie/389166/2021	EPI_ISL_12316578		INRSP-Mauritania	INRSP-Mauritania	Sidi mohamed Ahmed et al
hCoV-19/Curacao/CW-RIVM-18391/2021	EPI_ISL_1370627		Dutch COVID-19 response team	National Institute for Public Health and the Environment (RIVM)	Adam Meijer et al
hCoV-19/Curacao/CW-RIVM-21668/2021	EPI_ISL_1521085		Dutch COVID-19 response team	National Institute for Public Health and the Environment (RIVM)	Adam Meijer et al
hCoV-19/Aruba/AW-RIVM-33026/2021	EPI_ISL_2218762		Dutch COVID-19 response team	National Institute for Public Health and the Environment (RIVM)	Adam Meijer et al
hCoV-19/Paraguay/iics_11368/2021	EPI_ISL_4084606		IICS-UNA	IICS-UNA	Magaly Martinez et al
hCoV-19/Azerbaijan/Aghayev-09/2021	EPI_ISL_2161030		National Hematology and Transfusiology Center	National Hematology and Transfusiology Center	Aghayev AR et al
hCoV-19/USA/IA-SHL-1688086/2021	EPI_ISL_11749137	ON148731.1	State Hygienic Laboratory at the University of Iowa	State Hygienic Laboratory at the University of Iowa	Valerie Reeb et al
hCoV-19/Ukraine/HCL021165879401/2021	EPI_ISL_4260432		Department of Respiratory and other Viral Infections of L.V. Gromashevsky Institute of Epidemiology and Infectious Diseases NAMS of Ukarine	CNR Virus des Infections Respiratoires - France SUD	Alla Mironenko et al
hCoV-19/Slovakia/CeMM4335/2021	EPI_ISL_1495241		Public Health Authority of the Slovak Republic	Bergthaler laboratory, CeMM Research Center for Molecular Medicine of the Austrian Academy of Sciences	Lukas Endler et al
hCoV-19/Ukraine/31-62149/2021	EPI_ISL_3262130		SI ¬´Public Health Center of MHU¬ª	The Institute of Molecular Biology and Genetics of NASU	M.Tukalo et al.
hCoV-19/Sweden/01_SE100_21CS502129/2021	EPI_ISL_6343409		Karolinska University Hospital Solna	Karolinska University Hospital	Jan Albert et al
hCoV-19/Bahrain/341726177/2021	EPI_ISL_1660467	MW947244.1	Communicable Disease Laboratory, Public Health Directorate	Communicable Disease Laboratory, Public Health Directorate	Alwasti et al
hCoV-19/Thailand/CONI-1291/2021	EPI_ISL_7852754		Shoklo Malaria Research Unit	COVID-19 Network Investigations (CONI) Alliance	Elizabeth Batty et al
hCoV-19/Bahrain/341509896/2021	EPI_ISL_2715289	MZ425479.1	Communicable Disease Laboratory, Public Health Directorate	Communicable Disease Laboratory, Public Health Directorate	Alwasti et al
hCoV-19/Georgia/Tb-SNGS030/2021	EPI_ISL_1914423		Megalab, Molecular and Cytogenetics Diagnostics	Department for Virology, Molecular Biology and Genome Research, R. G. Lugar Center for Public Health Research, National Center for Disease Control and Public Health (NCDC) of Georgia.	Giorgi Tomashvili et al
hCoV-19/Iraq/DSeq-C44/2021	EPI_ISL_4574542		Shakha Medical Mall Hospital	DeepSeq Nottingham	Paywast Jamal Jalal et al
hCoV-19/Kenya/N2125011/2021	EPI_ISL_1610645	OL913177.1	KEMRI Center for Biotechnology Research and Development	KEMRI-Wellcome Trust Research Programme,Kilifi	Githinji G. et al
hCoV-19/Canada/NB-NML-145158/2021	EPI_ISL_4025925		NB-H√¥pital Georges L. Dumont	New Brunswick - Vitalit√© Health Network	Chacko S. et al
hCoV-19/Jordan/Biolab0053/2021	EPI_ISL_2617450		Biolab Diagnostic Laboratories	Biolab Diagnostic Laboratories	Issa Abu-Dayyeh et al
hCoV-19/Uganda/UG427/2021	EPI_ISL_2346408		MRC/UVRI & LSHTM Uganda Research Unit, Central Public Health Laboratories	MRC/UVRI & LSHTM Uganda Research Unit, Central Public Health Laboratories	Matthew Cotten et al
hCoV-19/NorthMacedonia/13TE/2021	EPI_ISL_3545675		Laboratory of virology and molecular diagnostics, Institute of Public Health	Laboratory of virology and molecular diagnostics, Institute of Public Health	Kuzmanovska M et al
hCoV-19/PuertoRico/PR-CDC-ASC210029090/2021	EPI_ISL_2040192	MZ186551.1	Aegis Sciences Corporation	Centers for Disease Control and Prevention Division of Viral Diseases, Pathogen Discovery	Dakota Howard et al
hCoV-19/USA/VT-CDCBI-CRSP_FFTLB6NGAZEZJCOQ/2021	EPI_ISL_7811865	OL904855.1	Broad Institute Clinical Research Sequencing Platform	Infectious Disease Program, Broad Institute of Harvard and MIT	Siddle et al
hCoV-19/Myanmar/DSMRC032/2021	EPI_ISL_5428995		DSMRC	DSMRC	Khine Zaw Oo et al
hCoV-19/USA/NC-CDC-ASC210194235/2021	EPI_ISL_5229408	OK406009.1	Aegis Sciences Corporation	Centers for Disease Control and Prevention Division of Viral Diseases, Pathogen Discovery	Dakota Howard et al
hCoV-19/India/KL-GENESCOV03785/2021	EPI_ISL_7223056		INSACOG-IGIB and Kerala State SARS-COV-2 Genome Surveillance Programme (GENESCOV2)	INSACOG and GENESCOV2 at CSIR Institute of Genomics and Integrative Biology	INSACOG-IGIB et al
hCoV-19/Panama/GMI-PAM50269/2021	EPI_ISL_11695787		Gorgas Memorial Institute of Health Studies	Gorgas Memorial Institute of Health Studies	Claudia Gonzalez et al
hCoV-19/Kenya/ILRI_COVM01393/2021	EPI_ISL_6096574		International Livestock Research Institute	International Livestock Research Institute	Samuel O. Oyola et al
hCoV-19/Kenya/SS4925/2021	EPI_ISL_8390183	OM141475.1	Machakos Level 5 Hospital	KEMRI-Wellcome Trust Research Programme,Kilifi	Githinji G. et al
hCoV-19/Yunnan/YN-09/2021	EPI_ISL_2840855		Department of Acute Infectious Diseases Control and Prevention, Yunnan Provincial Center for Disease Control and Prevention	Department of Acute Infectious Diseases Control and Prevention, Yunnan Provincial Center for Disease Control and Prevention	Meiling Zhang et al
hCoV-19/Australia/ACT0100/2021	EPI_ISL_1807318		ACT Pathology	Schwessinger Lab	Ashley Jones et al
hCoV-19/Mongolia/WOR12903A1255_3002951665_202103596_2-4927367/2021	EPI_ISL_7017688		Onom Foundation and Liver Center; National Center for Zoonotic Diseases; Bayanzurkh District Health Center Laboratory; Chingeltei District Health Center Laboratory; Khan-Uul District Central Hospital Laboratory; Bayan-Olgii Provincial Hospital Laboratory; Zavkhan Provincial Hospital Laboratory	Viral Special Pathogens Branch, Centers for Disease Control and Prevention	Anir Enkhbat et al
hCoV-19/Mauritanie/387248/2021	EPI_ISL_12316587		INRSP-Mauritania	INRSP-Mauritania	Sidi mohamed Ahmed et al
hCoV-19/Albania/un-ChVir25862_03/2021	EPI_ISL_3123559		Unit of laboratory surveillance of viral emergent disease Control of Communicable Diseases Departament National Institute of Public Health Albania	Charit√© Universit√§tsmedizin Berlin, Institut f√ºr Virologie	Victor M Corman et al
hCoV-19/SaudiArabia/KFSHRC_025S/2021	EPI_ISL_7562470		Molecular Virology section, department of infection & immunity, KFSHRC	Molecular Virology section, department of infection & immunity, KFSHRC	Fatimah S. Alhamlan et al
hCoV-19/Thailand/DMSc-05497/2021	EPI_ISL_8098152		Regional Medical Sciences Center8 Udon Thani	Division of Genomic Medicine and Innovation support,Department of Medical Sciences, Ministry of Public Health, Thailand	Surakameth Mahasirimongkol et al
hCoV-19/Thailand/DMSc-04993/2021	EPI_ISL_7901011		Taksin hospital	Division of Genomic Medicine and Innovation support,Department of Medical Sciences, Ministry of Public Health, Thailand	Surakameth Mahasirimongkol et al
hCoV-19/Cambodia/889930/2021	EPI_ISL_7711185		Virology Unit, Institut Pasteur du Cambodge	Virology Unit, Institut Pasteur du Cambodge	Leakhena Pum et al
hCoV-19/Cambodia/886699/2021	EPI_ISL_7370864		Virology Unit, Institut Pasteur du Cambodge	Virology Unit, Institut Pasteur du Cambodge	Leakhena Pum et al
hCoV-19/Cambodia/f1130168/2021	EPI_ISL_7370911		Virology Unit, Institut Pasteur du Cambodge	Virology Unit, Institut Pasteur du Cambodge	Leakhena Pum et al
hCoV-19/Malawi/CERI-KRISP-K027023/2021	EPI_ISL_6422345		National HIV Reference Laboratory, Ministry of Health, Public Health Institute of Malawi	CERI, Centre for Epidemic Response and Innvoation, Stellenbosch University and KRISP, KZN Research Innovation and Sequencing Platform, UKZN.	Mvula B et al
hCoV-19/Singapore/1287/2021	EPI_ISL_2508951		National Public Health Laboratory, National Centre for Infectious Diseases	National Public Health Laboratory, National Centre for Infectious Diseases	Tze Minn Mak et al
hCoV-19/Niger/CE-650/21	EPI_ISL_6101925		Centre de Recherche M√©dicale et Sanitaire (CERMES)	Institut Pasteur de Dakar	Lagare Adamou et al
hCoV-19/Canada/NS-NML-249190/2021	EPI_ISL_8710712		NS-QEII Health Sciences Centre	National Microbiology Laboratory (NML)	Anna Majer et al
hCoV-19/Belgium/AZDelta-02683-2134R/2021	EPI_ISL_3800083		AZDelta	AZ Delta Medical Laboratories in Roeselare, Belgium	Geert Martens et al
hCoV-19/Italy/APU-IZSPB-3876PT/2021	EPI_ISL_6445104		Ospedale Santa Caterina Novella	Istituto Zooprofilattico Sperimentale della Puglia e della Basilicata	Parisi A. et al
hCoV-19/Indonesia/JT-Labkes-21MW/2021	EPI_ISL_8254403		RSUD Karanganyar	Balai Laboratorium Kesehatan dan Pengujian Alat Kesehatan Provinsi Jawa Tengah	Yekti Hediningsih et al
hCoV-19/PapuaNewGuinea/PNG7186/2021	EPI_ISL_11360689		Central Public Health Laboratory	Microbiological Diagnostic Unit - Public Health Laboratory (MDU-PHL)	Kumbu et al
hCoV-19/Indonesia/BT-NIHRD-c002181280/2021	EPI_ISL_8266265		Labkesda Tangerang	National Institute of Health Research and Development	Vivi Setiawaty et al
hCoV-19/Brunei/21/2021	EPI_ISL_3602107		National Virology Reference Laboratory	National Public Health Laboratory, National Centre for Infectious Diseases	Katherine Ching et al
hCoV-19/Brunei/28/2021	EPI_ISL_3681504		National Virology Reference Laboratory	National Public Health Laboratory, National Centre for Infectious Diseases	Katherine Ching et al
hCoV-19/Brunei/15112/2021	EPI_ISL_8172223		National Virology Reference Laboratory	Microbial Genomic Services	Zainun Zaini et al
hCoV-19/Brunei/15109/2021	EPI_ISL_8172233		National Virology Reference Laboratory	Microbial Genomic Services	Zainun Zaini et al
hCoV-19/Brunei/15116/2021	EPI_ISL_8172234		National Virology Reference Laboratory	Microbial Genomic Services	Zainun Zaini et al
hCoV-19/Brunei/15186/2021	EPI_ISL_8561628		National Virology Reference Laboratory	Microbial Genomic Services	Zainun Zaini et al
hCoV-19/Brunei/15180/2021	EPI_ISL_8561617		National Virology Reference Laboratory	Microbial Genomic Services	Zainun Zaini et al
hCoV-19/Vietnam/VN6015/2021	EPI_ISL_2455223		National Hospital for Tropical Diseases	Oxford University Clinical Research Unit, Hanoi, Vietnam	Pham Ngoc Thach et al
hCoV-19/Vietnam/HCMC_b05_18.02/2021	EPI_ISL_6101548		Vietnamese-German Center for Medical Research (VG-CARE), Vietnamese Military Medical University, Hanoi, Ho-Chi-Minh-City	Vietnamese-German Center for Medical Research, VG-CARE	Pham Xuan Huy et al
hCoV-19/Vietnam/KH2021-102/2021	EPI_ISL_8994184		CDC Khanh Hoa, Vietnam	Department of Microbiology and Immunology	Trinh Hoang Long et al
hCoV-19/Vietnam/KH2021_63/2021	EPI_ISL_9670636		CDC Kh√°nh H√≤a, Vietnam	Department of Microbiology and Immunology, Pasteur Institute in Nha Trang	Trinh Hoang Long et al
hCoV-19/Vietnam/060112/2021	EPI_ISL_5945260		Oxford University Clinical Research Unt	Oxford University Clinical Research Unt	Nguyen Van Vinh Chau et al
hCoV-19/Vietnam/KH2021_65/2021	EPI_ISL_9670638		CDC Kh√°nh H√≤a, Vietnam	Department of Microbiology and Immunology, Pasteur Institute in Nha Trang	Trinh Hoang Long et al
hCoV-19/Vietnam/NHTD-OUCRU1837/2021	EPI_ISL_10079233		National Hospital for Tropical Diseases	Oxford University Clinical Research Unit, Hanoi, Vietnam	Pham Ngoc Thach et al
hCoV-19/Zhejiang/IVDC-573/2022	EPI_ISL_11873936		Zhejiang Provincial Center for Disease Control and Prevention	National Institute for Viral Disease Control and Prevention, China CDC	Yanjun Zhang et al
hCoV-19/Taiwan/1103200326544/2021	EPI_ISL_12667100		Virology Lab,Department of Pathology, National Cheng Kung University Hospital	Virology Lab,Department of Pathology, National Cheng Kung University Hospital	Huey-Pin Tsai et al
hCoV-19/Australia/SA1072/2021	EPI_ISL_7709574		SA Pathology	SA Pathology	Caitlin Selway et al
hCoV-19/Vietnam/HN_108.128/2022	EPI_ISL_8528726		108 Military Central Hospital, Vietnamese-German Center for Medical Research (VG-CARE)	Vietnamese-German Center for Medical Research, VG-CARE	Nghiem Xuan Hoan et al
hCoV-19/Vietnam/NHTD-OUCRU1953/2022	EPI_ISL_10070414		National Hospital for Tropical Diseases	Oxford University Clinical Research Unit, Hanoi, Vietnam	Pham Ngoc Thach et al
hCoV-19/Vietnam/BMH-270122-sample26/2022	EPI_ISL_9651580		Medlatec Hospital	Bachmai Hospital	Phuong Truong et al
hCoV-19/SouthKorea/KDCA24847/2021	EPI_ISL_8403800		Division of Emerging Infectious Diseases, Bureau of Infectious Diseases Diagnosis Control, Korea Disease Control and Prevention Agency	Division of Emerging Infectious Diseases, Bureau of Infectious Diseases Diagnosis Control, Korea Disease Control and Prevention Agency	Jeong-Ah Kim et al
hCoV-19/SouthKorea/KDCA25153/2021	EPI_ISL_8616932		Division of Emerging Infectious Diseases, Bureau of Infectious Diseases Diagnosis Control, Korea Disease Control and Prevention Agency	Division of Emerging Infectious Diseases, Bureau of Infectious Diseases Diagnosis Control, Korea Disease Control and Prevention Agency	Jeong-Ah Kim et al
hCoV-19/SouthKorea/KDCA22637/2021	EPI_ISL_8006846		Division of Emerging Infectious Diseases, Bureau of Infectious Diseases Diagnosis Control, Korea Disease Control and Prevention Agency	Division of Emerging Infectious Diseases, Bureau of Infectious Diseases Diagnosis Control, Korea Disease Control and Prevention Agency	Jeong-Ah Kim et al
hCoV-19/SouthKorea/KDCA26938/2022	EPI_ISL_9510866		Division of Emerging Infectious Diseases, Bureau of Infectious Diseases Diagnosis Control, Korea Disease Control and Prevention Agency	Division of Emerging Infectious Diseases, Bureau of Infectious Diseases Diagnosis Control, Korea Disease Control and Prevention Agency	Jeong-Ah Kim et al
hCoV-19/SouthKorea/KDCA23130/2021	EPI_ISL_8007302		Division of Emerging Infectious Diseases, Bureau of Infectious Diseases Diagnosis Control, Korea Disease Control and Prevention Agency	Division of Emerging Infectious Diseases, Bureau of Infectious Diseases Diagnosis Control, Korea Disease Control and Prevention Agency	Jeong-Ah Kim et al
hCoV-19/CotedIvoire/COV-BKE8404-bc4/2021	EPI_ISL_8178291		Molecular diagnostic unit for viral haemorrhagic fevers and emerging viruses, Bouak√© CHU Laboratory	Molecular diagnostic unit for viral haemorrhagic fevers and emerging viruses, Bouak√© CHU Laboratory	Chantal Akoua-Koffi et al
hCoV-19/USA/AR-UMGC-4751/2021	EPI_ISL_2931558	MZ555889.1	Arkansas Public Health Laboratory, Arkansas Department of Health	University of Minnesota Genomics Center	Daryl M. Gohl et al
hCoV-19/Mexico/OAX_IBT_IMSS_2913/2021	EPI_ISL_4006432		Laboratorio Central de Epidemiolog√≠a (LCE)	Instituto de Biotecnolog√≠a de la UNAM	Julio Elias Alvarado-Yaah et al
hCoV-19/Mexico/YUC_IBT_IMSS_4030/2021	EPI_ISL_6863430		Unidad de Investigaci√≥n M√©dica de Yucat√°n (UIMY)	Instituto de Biotecnolog√≠a de la UNAM	Julio Elias Alvarado-Yaah et al
hCoV-19/Mexico/ROO-INMEGEN-19-109/2021	EPI_ISL_3277637		Salud Digna	Instituto Nacional de Medicina Genomica	Cedro-Tanda A et al
hCoV-19/Mexico/CHP-INMEGEN-31-17/2021	EPI_ISL_5329763		SALUD DIGNA	Instituto Nacional de Medicina Genomica	Cedro-Tanda A et al
hCoV-19/Mexico/BCS_IBT_IMSS_4860/2021	EPI_ISL_7970173		Laboratorio Central de Epidemiolog√≠a (LCE)	Instituto de Biotecnolog√≠a de la UNAM	Julio Elias Alvarado-Yaah et al
hCoV-19/Mexico/SLP_INER_IMSS_2735/2021	EPI_ISL_5193923		Unidad de Investigaci√≥n Biom√©dica de Zacatecas (UIBZ)	Centro de Investigaci√≥n en Enfermedades Infecciosas (CIENI), Instituto Nacional de Enfermedades Respiratorias (INER)	Julio Elias Alvarado-Yaah et al
hCoV-19/Mexico/BCS_LANGEBIO_IMSS_4211/2021	EPI_ISL_8251155		Laboratorio Central de Epidemiologia (LCE)	Unidad de Genomica Avanzada	Julio Elias Alvarado-Yaah et al
hCoV-19/Mexico/BCS_LANGEBIO_IMSS_4212/2021	EPI_ISL_8251156		Laboratorio Central de Epidemiologia (LCE)	Unidad de Genomica Avanzada	Julio Elias Alvarado-Yaah et al
hCoV-19/Mexico/SON_InDRE_FB54015_E26313146273_S10111/2021	EPI_ISL_8747699		LESP Sonora	Instituto de Diagnostico y Referencia Epidemiologicos (INDRE)	Claudia Wong-Arambula et al
hCoV-19/Mexico/MOR_IBT_IMSS_5313/2021	EPI_ISL_8825836		Laboratorio Central de Epidemiolog√≠a (LCE)	Instituto de Biotecnolog√≠a de la UNAM	Julio Elias Alvarado-Yaah et al
hCoV-19/Mexico/GUA_IBT_IMSS_4589/2021	EPI_ISL_7970024		Centro de Investigaci√≥n Biom√©dica de Occidente (CIBO)	Instituto de Biotecnolog√≠a de la UNAM	Julio Elias Alvarado-Yaah et al
hCoV-19/Myanmar/DSMRC053/2021	EPI_ISL_7338766	OL757808.1	DSMRC	DSMRC	Khine Zaw Oo et al
hCoV-19/Myanmar/DSMRC-058/2021	EPI_ISL_8920488		DSMRC	Defence Services Medical Research Centre (DSMRC)	Khine Zaw Oo et al
hCoV-19/USA/GA-CDC-ASC210142483/2021	EPI_ISL_4947331	OK402783.1	Aegis Sciences Corporation	Centers for Disease Control and Prevention Division of Viral Diseases, Pathogen Discovery	Dakota Howard et al
hCoV-19/Guinea/IPG-24254/2021	EPI_ISL_10312001		Institut Pasteur de Guin√©e	Institut Pasteur de Guin√©e	Sol√®ne Grayo et al
hCoV-19/SriLanka/aicbu3044/2021	EPI_ISL_8281537		Allergy, Immunology and Cell Biology Unit (AICBU)	Allergy, Immunology and Cell Biology Unit (AICBU)	Chandima Jeewandara et al
hCoV-19/Malaysia/C19UMB684/2021	EPI_ISL_7468524		Hospital Melaka	UKM Medical Molecular Biology Institute (UMBI)	Jamal et al
hCoV-19/Malaysia/COV0591/2021	EPI_ISL_6964595		PKD SPT	iPROMISE, UiTM	Mohd Zaki Salleh et al
hCoV-19/Malaysia/TIDREC-NSC938/2022	EPI_ISL_12534862		JABATAN PATOLOGI, HOSPITAL RAJA PEREMPUAN ZAINAB II	Tropical Infectious Diseases Research & Education Centre (TIDREC), Universiti Malaya	Kim-Kee Tan et al
hCoV-19/Thailand/COVPSU-00793/2021	EPI_ISL_8545118		Bang Nak, Mueang Narathiwat District, Narathiwat 96000	Prince of Songkhla University	Thanit Sila et al
hCoV-19/Thailand/COVPSU-00799/2021	EPI_ISL_8545124		Bang Nak, Mueang Narathiwat District, Narathiwat 96000	Prince of Songkhla University	Thanit Sila et al
hCoV-19/Netherlands/GL-RIVM-53329/2021	EPI_ISL_3918105		Dutch COVID-19 response team	National Institute for Public Health and the Environment (RIVM)	Adam Meijer et al
hCoV-19/HongKong/VM21032491/2021	EPI_ISL_3019492		HOME QUARANTINE TASKFORCE	Hong Kong Department of Health	Alan K.L. Tsang et al
hCoV-19/Bulgaria/21BG-EU_005778_Pl53/2021	EPI_ISL_4731242		National Center of Infectious and Parasitic Diseases	National Center of Infectious and Parasitic Diseases	Alexiev et al
hCoV-19/Austria/AGES-723055/2021	EPI_ISL_9534501		AGES-Institute for medical Microbiology and Hygiene Vienna	AGES-Institute for medical Microbiology and Hygiene Vienna	Magdalena Purker et al
hCoV-19/Malta/MDxMDH1007/2021	EPI_ISL_8569282		Molecular Diagnostics Pathology Department Mater Dei Hospital Malta	Molecular Diagnostics Pathology Department Mater Dei Hospital Malta	G Zahra et al
hCoV-19/Suriname/SR-811/2021	EPI_ISL_7928866		Central Laboratory, Bureau of Public Health (BOG) and Academic Hospital Paramaribo	Erasmus Medical Center	Bas B Oude Munnink et al
hCoV-19/SintMaarten/SX-RIVM-73784/2021	EPI_ISL_7784967		Dutch COVID-19 response team	National Institute for Public Health and the Environment (RIVM)	Adam Meijer et al
hCoV-19/CaboVerde/SV28607/2021	EPI_ISL_11270661		Virology Laboratory of S√£o Vicente	Institut Pasteur de Dakar	Sanders Kevin et al
hCoV-19/CaboVerde/SV29761/2021	EPI_ISL_11270583		Virology Laboratory of S√£o Vicente	Institut Pasteur de Dakar	Sanders Kevin et al
hCoV-19/Argentina/INEI117108/2021	EPI_ISL_9192436		Servicio Virosis Respiratorias-Departamento Virolog√≠a-INEI	Instituto Nacional Enfermedades Infecciosas C.G.Malbran	Baumeister E. et al
hCoV-19/Bonaire/BQ-RIVM-55858/2021	EPI_ISL_4076393		Dutch COVID-19 response team	National Institute for Public Health and the Environment (RIVM)	Adam Meijer et al
hCoV-19/Bonaire/BQ-RIVM-58943/2021	EPI_ISL_4543485		Dutch COVID-19 response team	National Institute for Public Health and the Environment (RIVM)	Adam Meijer et al
hCoV-19/Bonaire/BQ-RIVM-61663/2021	EPI_ISL_4846046		Dutch COVID-19 response team	National Institute for Public Health and the Environment (RIVM)	Adam Meijer et al
hCoV-19/Bonaire/BQ-RIVM-78167/2021	EPI_ISL_8460403		Dutch COVID-19 response team	National Institute for Public Health and the Environment (RIVM)	Adam Meijer et al
hCoV-19/Bonaire/BQ-RIVM-74138/2021	EPI_ISL_7785066		Dutch COVID-19 response team	National Institute for Public Health and the Environment (RIVM)	Adam Meijer et al
hCoV-19/Turkey/HSGM-D4950/2021	EPI_ISL_3559671		Ministry of Health Turkey	Ministry of Health Turkey	Fatma Bayrakdar et al
hCoV-19/SouthAfrica/CERI-KRISP-K038820/2021	EPI_ISL_12213354		National Health Laboratory Services, Tygerberg	CERI, Centre for Epidemic Response and Innovation, Stellenbosch University and KRISP, KZN Research Innovation and Sequencing Platform, UKZN.	Tongai Maponga et al
hCoV-19/Namibia/N17402/2021	EPI_ISL_12957999		Namibia Institute of Pathology (NIP)	National Institute for Communicable Diseases of the National Health Laboratory Service	Van Rooyen G et al
hCoV-19/Namibia/N17413/2021	EPI_ISL_12958006		Namibia Institute of Pathology (NIP)	National Institute for Communicable Diseases of the National Health Laboratory Service	Van Rooyen G et al
hCoV-19/India/ML-1727400000207/2021	EPI_ISL_3019121		INSACOG-MEGHALAYA	National Institute of Biomedical Genomics ‚Äì INSACOG	Arindam Maitra et al
hCoV-19/Canada/NB-NML-109899/2021	EPI_ISL_4025906		NB-H√¥pital Georges L. Dumont	New Brunswick - Vitalit√© Health Network	Chacko S. et al
hCoV-19/Ghana/WACCBIP-GS1211/2021	EPI_ISL_3268031		WACCBIP, University of Ghana, Accra, Ghana	WACCBIP, University of Ghana, Volta Road, Legon-Accra, Ghana	Collins M. Morang'a et al
hCoV-19/Kyrgyzstan/ChVir26576_5/2021	EPI_ISL_9178059		Department of Disease Prevention and State Sanitary and Epidemiological Supervision of the Ministry of Health of the Kyrgyz Republic	Charit√© Universit√§tsmedizin Berlin, Institut f√ºr Virologie	Victor M Corman et al
hCoV-19/Kyrgyzstan/ChVir26576_15/2021	EPI_ISL_9178064		Department of Disease Prevention and State Sanitary and Epidemiological Supervision of the Ministry of Health of the Kyrgyz Republic	Charit√© Universit√§tsmedizin Berlin, Institut f√ºr Virologie	Victor M Corman et al
hCoV-19/France/MC-CERBAHC-1240226/2021	EPI_ISL_8120309		CH DE MONACO PRINCESSE DE GRACE	CERBA HealthCare	B√©n√©dicte Roquebert et al
hCoV-19/Cameroon/CERI-NPHL-K026258/2021	EPI_ISL_5596788		National Public Health Laboratory, Ministry of Public Health of Cameroon	CERI, Centre for Epidemic Response and Innvoation, Stellenbosch University and KRISP, KZN Research Innovation and Sequencing Platform, UKZN.	Dr Essomba Rene Ghislain et al
hCoV-19/Georgia/Tb-SNGS2033/2021	EPI_ISL_7814109		Department for Virology, Molecular Biology and Genome Research, R. G. Lugar Center for Public Health Research, National Center for Disease Control and Public Health (NCDC) of Georgia.	Department for Virology, Molecular Biology and Genome Research, R. G. Lugar Center for Public Health Research, National Center for Disease Control and Public Health (NCDC) of Georgia.	Giorgi Tomashvili et al
hCoV-19/Qatar/QA-QU-18-33-D1/2021	EPI_ISL_9028429		Ministry of Public Health / Hamad Medical Corporation	Biomedical Research Center (BRC), Qatar University / Qatar Genome Project (QGP)	BRC: Heba A. Al-Khatib et al
hCoV-19/Jordan/RMSR12S14/2021	EPI_ISL_7547529		Jordan Royal Medical Services Mobile biological lab	Jordan Royal Medical Services Genomics Core Lab	Dr. Rame Hamdi khasawneh et al
hCoV-19/Indonesia/JT-NIHRD-WGS13709/2021	EPI_ISL_7952072		RSUP dr Kariadi Semarang	National Institute of Health Research and Development	Arie Ardiansyah Nugraha et al
hCoV-19/Indonesia/JB-GS-WJHL-ITB-W040/2021	EPI_ISL_4885291		Tasikmalaya Public Health	West Java Health Laboratory	Azzania Fibriani et al
hCoV-19/Australia/NT330/2021	EPI_ISL_12275588		Royal Darwin Hospital Pathology	Microbiological Diagnostic Unit - Public Health Laboratory (MDU-PHL)	Meumann et al
hCoV-19/Indonesia/JB-EIJK1061/2021	EPI_ISL_3550601		Clinical Pathology Laboratory, RSUP Dr. Hasan Sadikin	Eijkman Institute for Molecular Biology, National Research and Innovation Agency	Edison Johar et al
hCoV-19/Latvia/2201005619/2022	EPI_ISL_9705459		Riga East University Hospital, National Microbiology Reference Laboratory	Riga East University Hospital, National Microbiology Reference Laboratory; Eurofins Genomics Europe Sequencing GmbH	ƒ¢irts ≈†ƒ∑enders et al
hCoV-19/Malaysia/UNIMAS-GHML763/2021	EPI_ISL_8188742		Sarawak General Hospital (Kuching)	Institute of Health and Community Medicine	Chan Chia Jui et al
hCoV-19/FrenchPolynesia/IPP35918/2021	EPI_ISL_6885234		Outre Mer	National Reference Center for Viruses of Respiratory Infections, Institut Pasteur, Paris	Marion Barbet et al
hCoV-19/Singapore/2103/2021	EPI_ISL_3052831		National Public Health Laboratory, National Centre for Infectious Diseases	National Public Health Laboratory, National Centre for Infectious Diseases	Tze Minn Mak et al
hCoV-19/Singapore/8626/2021	EPI_ISL_7368868		National Public Health Laboratory, National Centre for Infectious Diseases	National Public Health Laboratory, National Centre for Infectious Diseases	Katherine Ching et al
hCoV-19/Singapore/432/2022	EPI_ISL_8770372		National Public Health Laboratory, National Centre for Infectious Diseases	National Public Health Laboratory, National Centre for Infectious Diseases	Benny Yeo et al
hCoV-19/Indonesia/JK-NIHRD-WGS13561/2021	EPI_ISL_7547608		GSI LAB	National Institute of Health Research and Development	Triyani Soekarso et al
hCoV-19/Singapore/8612/2021	EPI_ISL_7368850		National Public Health Laboratory, National Centre for Infectious Diseases	National Public Health Laboratory, National Centre for Infectious Diseases	Katherine Ching et al
hCoV-19/Singapore/8563/2021	EPI_ISL_7368797		National Public Health Laboratory, National Centre for Infectious Diseases	National Public Health Laboratory, National Centre for Infectious Diseases	Katherine Ching et al
hCoV-19/Singapore/9312/2021	EPI_ISL_8112207		National Public Health Laboratory, National Centre for Infectious Diseases	National Public Health Laboratory, National Centre for Infectious Diseases	Katherine Ching et al
hCoV-19/USA/AZ-CDC-STM-BJPBN4BEG/2022	EPI_ISL_9043640	OM354879.1	Helix	Centers for Disease Control and Prevention Division of Viral Diseases, Pathogen Discovery	Dakota Howard et al
hCoV-19/Beijing/124/2021	EPI_ISL_8582070		Beijing Center for Disease Control and Prevention	Beijing Center for Disease Control and Prevention	Bing Lyu et al
hCoV-19/Algeria/99570/2021	EPI_ISL_10969633		NIC, Viral Respiratory Unit	Virology Departement	Fayez Khardine et al
hCoV-19/Canada/UN-NML-260415/2021	EPI_ISL_12686873		Dynacare	National Microbiology Laboratory (NML)	Anna Majer et al
hCoV-19/Algeria/96377/2021	EPI_ISL_10969519		NIC, Viral Respiratory Unit	Virology Departement	Baya Hedjal et al
hCoV-19/Guinea/LFHVG-G0471/2021	EPI_ISL_9569737		Laboratoire des Fievres Hemorragiques Virales en Guinee, LFHVG	Laboratoire des Fievres Hemorragiques Virales en Guinee, LFHVG, and the Bernhard Nocht Institute for Tropical Medicine, BNITM
hCoV-19/Mexico/ROO-INMEGEN-45-129/2021	EPI_ISL_8186889		Salud Digna	Instituto Nacional de Medicina Genomica	Cedro-Tanda A et al
hCoV-19/Mexico/BCS_IBT_IMSS_4815/2021	EPI_ISL_7970174		Laboratorio Central de Epidemiolog√≠a (LCE)	Instituto de Biotecnolog√≠a de la UNAM	Julio Elias Alvarado-Yaah et al
hCoV-19/Guadeloupe/IPP24188/2021	EPI_ISL_4171355		Outre mer	National Reference Center for Viruses of Respiratory Infections, Institut Pasteur, Paris	Marion Barbet et al
hCoV-19/Georgia/Tb-sNGS1631/2021	EPI_ISL_5999200		Department for Virology, Molecular Biology and Genome Research, R. G. Lugar Center for Public Health Research, National Center for Disease Control and Public Health (NCDC) of Georgia.	Department for Virology, Molecular Biology and Genome Research, R. G. Lugar Center for Public Health Research, National Center for Disease Control and Public Health (NCDC) of Georgia.	Giorgi Tomashvili et al
hCoV-19/Georgia/Tb-sNGS1772/2021	EPI_ISL_6777266		Department for Virology, Molecular Biology and Genome Research, R. G. Lugar Center for Public Health Research, National Center for Disease Control and Public Health (NCDC) of Georgia.	Department for Virology, Molecular Biology and Genome Research, R. G. Lugar Center for Public Health Research, National Center for Disease Control and Public Health (NCDC) of Georgia.	Giorgi Tomashvili et al
hCoV-19/Georgia/Tb-sNGS413/2021	EPI_ISL_8885083		Department for Virology, Molecular Biology and Genome Research, R. G. Lugar Center for Public Health Research, National Center for Disease Control and Public Health (NCDC) of Georgia.	Department for Virology, Molecular Biology and Genome Research, R. G. Lugar Center for Public Health Research, National Center for Disease Control and Public Health (NCDC) of Georgia.	Giorgi Tomashvili et al
hCoV-19/NewZealand/22CH0032/2021	EPI_ISL_8648600		Canterbury Health Laboratories	Institute of Environmental Science and Research (ESR)	Sarah Cockerton et al
hCoV-19/Lebanon/LAU-CVD-855/2021	EPI_ISL_11327259		Laboratory of Molecular Biology and Cancer Immunology, Faculty of Sciences, Lebanese University	Microbial Pathogenomics Lab - LAU	Sima tokajian et al
hCoV-19/Mali/MAL0109/2021	EPI_ISL_4273947		University Clinical Research Center (UCRC)	Northwestern University - Center for Pathogen Genomics and Microbial Evolution	Ramon Lorenzo-Redondo et al
hCoV-19/Israel/SMC-7025364/2021	EPI_ISL_7606278		Shamir Medical Center (Asaf Harofe)	Shamir Medical Center (Asaf Harofe)	Nir Rainy et al
hCoV-19/CzechRepublic/FNP1771/2021	EPI_ISL_7872884		Department of Microbiology, University Hospital in Pilsen	Department of Microbiology, University Hospital in Pilsen	Katerina Chudejova et al
hCoV-19/Ecuador/NIC-INSPI-364753/2021	EPI_ISL_8011745		INSPI-CRN DE INFLUENZA Y OTROS VIRUS RESPIRATORIOS	INSPI-CRN DE INFLUENZA Y OTROS VIRUS RESPIRATORIOS	Alfredo Bruno et al
hCoV-19/Israel/SMC-7015742/2021	EPI_ISL_6083054		Shamir Medical Center (Asaf Harofe)	Shamir Medical Center (Asaf Harofe)	Nir Rainy et al
hCoV-19/Estonia/RC0026050/2021	EPI_ISL_3506114		Synlab Eesti O√ú	1. Laboratory of Communicable Diseases (Estonia); 2. Eurofins Genomics Europe Sequencing GmbH	Liidia Dotsenko et al.
hCoV-19/Iraq/Child-37/2021	EPI_ISL_12179275		Biology Department, College of Science, Al Muthanna University and Public Health Laboratory, Al-Muthanna Health Directorate	Department of Virology, Faculty of Medicine, University of Helsinki, Helsinki, Finland	Nihad Al-Rashedi et al
hCoV-19/Denmark/DCGC-146049/2021	EPI_ISL_3339664		Department of Bacteria, Parasites and Fungi, Statens Serum Institut, Copenhagen, Denmark	Statens Serum Institut Bioinformatics and Microbial Genomics	Danish Covid-19 Genome Consortium et al
hCoV-19/Bangladesh/IEDCR-icddrb-GSB01-205/2021	EPI_ISL_8929484		Institute of Epidemiology, Disease Control and Research (IEDCR)	IEDCR-icddr,b	Syed Muktadir Al Sium et al
hCoV-19/Belarus/MA-CRIE-7724094131/2021	EPI_ISL_10314895		The Republican Research and Practical Center for Epidemiology and Microbiology (RRPCEM)	Group of Genomics and Postgenomic Technologies of Central Research Institute of Epidemiology	Gasich Elena et al
hCoV-19/Seychelles/SS3571/2021	EPI_ISL_5942996	OL351987.1	Seychelles Public Health Laboratory	KEMRI-Wellcome Trust Research Programme,Kilifi	Githinji G. et al
hCoV-19/Seychelles/SS5483/2021	EPI_ISL_11060178		Seychelles Public Health Laboratory	KEMRI-Wellcome Trust Research Programme,Kilifi	Githinji G. et al
hCoV-19/Seychelles/SS5407/2021	EPI_ISL_11060105		Seychelles Public Health Laboratory	KEMRI-Wellcome Trust Research Programme,Kilifi	Githinji G. et al
hCoV-19/Seychelles/F131029/2022	EPI_ISL_11112870		Seychelles Public Health Lab	Seychelles Public Health Lab	Didon et al
hCoV-19/Latvia/4518/2021	EPI_ISL_8438692		E. Gulbja Laboratorija	Latvian Biomedical Research and Study Centre	Alise Jakovele et al
hCoV-19/Finland/9081/2021	EPI_ISL_3135820		Department of Virology and Immunology, University of Helsinki and Helsinki University Hospital, Huslab Finland	Department of Virology, Faculty of Medicine, University of Helsinki, Helsinki, Finland	Teemu Smura et al
hCoV-19/Uzbekistan/399/2021	EPI_ISL_3188993		ZANGIATA INFECTIOUS CLINICAL HOSPITAL ‚Ññ2	Biotechnology laboratory, Center for advanced technology	Alisher Abdullaev et al
hCoV-19/Israel/SMC-7025358/2021	EPI_ISL_7613591		Shamir Medical Center (Asaf Harofe)	Shamir Medical Center (Asaf Harofe)	Nir Rainy et al
hCoV-19/Ecuador/NIC-INSPI-364804/2021	EPI_ISL_8011738		INSPI-CRN DE INFLUENZA Y OTROS VIRUS RESPIRATORIOS	INSPI-CRN DE INFLUENZA Y OTROS VIRUS RESPIRATORIOS	Alfredo Bruno et al
hCoV-19/Peru/ANC-INS-11581/2021	EPI_ISL_8558650		Laboratorio de Referencia Nacional de Virus Respiratorios. Centro Nacional de Salud Publica. Instituto Nacional de Salud Peru.	Laboratorio de Referencia Nacional de Virus Respiratorios. Centro Nacional de Salud Publica. Instituto Nacional de Salud Peru.	Carlos Padilla Rojas et al
hCoV-19/SouthKorea/KDCA22207/2021	EPI_ISL_7794914		Division of Emerging Infectious Diseases, Bureau of Infectious Diseases Diagnosis Control, Korea Disease Control and Prevention Agency	Division of Emerging Infectious Diseases, Bureau of Infectious Diseases Diagnosis Control, Korea Disease Control and Prevention Agency	Ae Kyung Park et al
hCoV-19/SouthKorea/KDCA22679/2021	EPI_ISL_8006888		Division of Emerging Infectious Diseases, Bureau of Infectious Diseases Diagnosis Control, Korea Disease Control and Prevention Agency	Division of Emerging Infectious Diseases, Bureau of Infectious Diseases Diagnosis Control, Korea Disease Control and Prevention Agency	Jeong-Ah Kim et al
hCoV-19/SouthKorea/KDCA29089/2022	EPI_ISL_10046143		Division of Emerging Infectious Diseases, Bureau of Infectious Diseases Diagnosis Control, Korea Disease Control and Prevention Agency	Division of Emerging Infectious Diseases, Bureau of Infectious Diseases Diagnosis Control, Korea Disease Control and Prevention Agency	Jeong-Ah Kim et al
hCoV-19/Heilongjiang/IVDC-HH-353/2021	EPI_ISL_10925261		Heilongjiang Center for Disease Control and Prevention	National Institute for Viral Disease Control and Prevention, China CDC	Wei Sun et al
hCoV-19/Georgia/Tb-SNGS1456/2021	EPI_ISL_5639792		Department for Virology, Molecular Biology and Genome Research, R. G. Lugar Center for Public Health Research, National Center for Disease Control and Public Health (NCDC) of Georgia.	Department for Virology, Molecular Biology and Genome Research, R. G. Lugar Center for Public Health Research, National Center for Disease Control and Public Health (NCDC) of Georgia.	Giorgi Tomashvili et al
hCoV-19/Georgia/Tb-SNGS2155/2021	EPI_ISL_7924979		Department for Virology, Molecular Biology and Genome Research, R. G. Lugar Center for Public Health Research, National Center for Disease Control and Public Health (NCDC) of Georgia.	Department for Virology, Molecular Biology and Genome Research, R. G. Lugar Center for Public Health Research, National Center for Disease Control and Public Health (NCDC) of Georgia.	Giorgi Tomashvili et al
hCoV-19/Sweden/21-268729/2021	EPI_ISL_10623238		Swedish national genomic surveillance program of SARS-CoV-2	The Public Health Agency of Sweden	Maximilian Riess et al
hCoV-19/Mongolia/10011937/2021	EPI_ISL_10899764	OM961286.1	Biotechnology Core Facility Branch, Centers for Disease Control and Prevention	Centers for Disease Control and Prevention Division of Viral Diseases, Pathogen Discovery	Anir Enkhbat et al
hCoV-19/Curacao/CW-RIVM-76898/2021	EPI_ISL_8586804		Dutch COVID-19 response team	National Institute for Public Health and the Environment (RIVM)	Adam Meijer et al
hCoV-19/Kyrgyzstan/ChVir26576_12/2021	EPI_ISL_9178061		Department of Disease Prevention and State Sanitary and Epidemiological Supervision of the Ministry of Health of the Kyrgyz Republic	Charit√© Universit√§tsmedizin Berlin, Institut f√ºr Virologie	Victor M Corman et al
hCoV-19/Slovenia/296579/2021	EPI_ISL_3039356		Institute of Microbiology and Immunology, Faculty of Medicine, University of Ljubljana	Institute of Microbiology and Immunology, Faculty of Medicine, University of Ljubljana	Alen Suljiƒç et al
hCoV-19/Colombia/BOG-CGBM-S09112021-90/2021	EPI_ISL_6945607		LABORATORIO POLICIA NACIONAL	Centro de Gen√©tica y Biolog√≠a Molecular - Universidad del Magdalena	Maria Teresa Mojica-Ortiz et al
hCoV-19/Venezuela/Gua867/2022	EPI_ISL_10239625		IVIC	Laboratorio de Virologia Molecular	Rossana C Jaspe et al
hCoV-19/Venezuela/Ama8621/2021	EPI_ISL_10728904		IVIC	Laboratorio de Virologia Molecular	Rossana C Jaspe et al
hCoV-19/NewZealand/21CV3735/2021	EPI_ISL_7706824		Middlemore Hospital	Institute of Environmental Science and Research (ESR)	Sarah Cockerton et al
hCoV-19/Brazil/SC-UFSC-48-13/2021	EPI_ISL_8880741		SMS - PALHOCA	Laborat√≥rio de Bioinform√°tica - Universidade Federal de Santa Catarina	Glauber Wagner et al
hCoV-19/Brazil/SC-UFSC-48-96/2021	EPI_ISL_8880813		LABORATORIO MUNICIPAL DE FLORIANOPOLIS - LAMUF	Laborat√≥rio de Bioinform√°tica - Universidade Federal de Santa Catarina	Glauber Wagner et al
hCoV-19/Finland/THL-202134604/2021	EPI_ISL_8807508		SataDiag	Expert Microbiology, National Institute for Health and Welfare	Soile Blomqvist et al
hCoV-19/Belgium/UZA-UA-1210191043/2021	EPI_ISL_8254959		Sint-Dimpna Geel	Labo Klinische Biologie, UZA	Jasmine Coppens et al
hCoV-19/Estonia/RC0283004/2021	EPI_ISL_9462887		Synlab Eesti O√ú	1. Laboratory of Communicable Diseases (Estonia); 2. Eurofins Genomics Europe Sequencing GmbH	Abroi A. et al
hCoV-19/Lithuania/S21M324/2021	EPI_ISL_7730298		Nacionaline visuomenes sveikatos prieziuros laboratorija	Vilnius University Hospital Santaros Klinikos, Center of Laboratory Medicine	Gytis Dudas et al
hCoV-19/Venezuela/Yar810/2021	EPI_ISL_10239639		IVIC	Laboratorio de Virologia Molecular	Rossana C Jaspe et al
hCoV-19/Panama/M109483-GMI/2021	EPI_ISL_11855098		Gorgas Memorial Institute of Health Studies	Gorgas Memorial Institute of Health Studies	Claudia Gonzalez et al
hCoV-19/Colombia/ANT-INS-VG-11125/2021	EPI_ISL_8318731		LABORATORIO ECHAVARRIA	Instituto Nacional de Salud- Direcci√≥n de Investigaci√≥n en Salud P√∫blica	Katherine Laiton-Donato et al A
hCoV-19/Colombia/ANT-UW21120294257/2021	EPI_ISL_11784878	ON150707.1	UW Virology Lab	UW Virology Lab	Pavitra Roychoudhury et al
hCoV-19/Colombia/VAC-CSN-24382008/2021	EPI_ISL_8344838		Comfandi San Nicolas	Universidad del Valle	Diana L√≥pez-Alvarez et al
hCoV-19/Colombia/ANT-INS-VG-11126/2021	EPI_ISL_8318757		LABORATORIO ECHAVARRIA	Instituto Nacional de Salud- Direcci√≥n de Investigaci√≥n en Salud P√∫blica	Katherine Laiton-Donato et al A
hCoV-19/Bangladesh/icddrb-GSB14-112/2021	EPI_ISL_8408966		Shaheed Ziaur Rahman Medical College, Bogura	Virology Laboratory, International Centre for Diarrhoeal Disease Research, Bangladesh (ICDDR,B)	Mojnu Miah et al
hCoV-19/Georgia/Tb-SNGS2032/2021	EPI_ISL_7814108		Department for Virology, Molecular Biology and Genome Research, R. G. Lugar Center for Public Health Research, National Center for Disease Control and Public Health (NCDC) of Georgia.	Department for Virology, Molecular Biology and Genome Research, R. G. Lugar Center for Public Health Research, National Center for Disease Control and Public Health (NCDC) of Georgia.	Giorgi Tomashvili et al
hCoV-19/Congo/FCRM-96-A18.28.09.21/2021	EPI_ISL_5592501		Fondation Congolaise pour la recherche medicale (FCRM), Francine Ntoumi	Fondation Congolaise pour la Recherche M√©dicale	Mfoutou Mapanguy Claujens Chastel et al
hCoV-19/Russia/MOW-RSMU-EVJ926/2021	EPI_ISL_11495618		Laboratory of clinical bacteriology, Russian Children Clinical Hospital, Pirogov Medical University, Moscow, Russian Federation	Center for Precision Genome Editing and Genetic Technologies for Biomedicine, Pirogov Medical University, Moscow, Russian Federation	Iuliia Vasiliadis et al
hCoV-19/Belarus/MI-CRIE-7740893659/2022	EPI_ISL_12413357		The Republican Research and Practical Center for Epidemiology and Microbiology (RRPCEM)	Group of Genomics and Postgenomic Technologies of Central Research Institute of Epidemiology	Gasich Elena et al
hCoV-19/Kosovo/CO-00602-XXK000_8879_3/2021	EPI_ISL_9237983		Department of Microbiology, National Institute of Public Health of Kosovo	Department of Microbiology, National Institute of Public Health of Kosovo	Xhevat Jakupi et al
hCoV-19/Heilongjiang/IVDC-HEB-519/2021	EPI_ISL_10925427		Heilongjiang Center for Disease Control and Prevention	National Institute for Viral Disease Control and Prevention, China CDC	Hua Hua et al
hCoV-19/Peru/UCA-INS-11750/2021	EPI_ISL_8558817		Laboratorio de Referencia Nacional de Virus Respiratorios. Centro Nacional de Salud Publica. Instituto Nacional de Salud Peru.	Laboratorio de Referencia Nacional de Virus Respiratorios. Centro Nacional de Salud Publica. Instituto Nacional de Salud Peru.	Carlos Padilla Rojas et al
hCoV-19/Thailand/DMSc-06234/2021	EPI_ISL_8840628		Regional Medical Science Center 4 Saraburi	Division of Genomic Medicine and Innovation support,Department of Medical Sciences, Ministry of Public Health, Thailand	Surakameth Mahasirimongkol et al
hCoV-19/Thailand/DMSc-04945/2021	EPI_ISL_7695362		Thainakarin Hospital	Division of Genomic Medicine and Innovation support,Department of Medical Sciences, Ministry of Public Health, Thailand	Surakameth Mahasirimongkol et al
hCoV-19/Cambodia/891486/2021	EPI_ISL_7711209		Virology Unit, Institut Pasteur du Cambodge	Virology Unit, Institut Pasteur du Cambodge	Leakhena Pum et al
hCoV-19/Laos/LOMWRU-0004/2022	EPI_ISL_12266054		LOMWRU	LOMWRU/Microbiology Laboratory, Mahosot Hospital	Siribun Panapruksachat et al
hCoV-19/Cambodia/f1209144/2021	EPI_ISL_7711225		Virology Unit, Institut Pasteur du Cambodge	Virology Unit, Institut Pasteur du Cambodge	Leakhena Pum et al
hCoV-19/Laos/LOMWRU-0001/2022	EPI_ISL_12266051		LOMWRU	LOMWRU/Microbiology Laboratory, Mahosot Hospital	Siribun Panapruksachat et al
hCoV-19/Thailand/COVPSU-00888/2021	EPI_ISL_8544943		Su-ngai Kolok Hospital	Prince of Songkhla University	Thanit Sila et al
hCoV-19/Cambodia/904635/2022	EPI_ISL_8841232		Virology Unit, Institut Pasteur du Cambodge	Virology Unit, Institut Pasteur du Cambodge	Leakhena Pum et al
hCoV-19/Cambodia/887153/2021	EPI_ISL_7370870		Virology Unit, Institut Pasteur du Cambodge	Virology Unit, Institut Pasteur du Cambodge	Leakhena Pum et al
hCoV-19/Laos/LOMWRU-0002/2022	EPI_ISL_12266052		LOMWRU	LOMWRU/Microbiology Laboratory, Mahosot Hospital	Siribun Panapruksachat et al
hCoV-19/Laos/LOMWRU-0005/2021	EPI_ISL_12266055		LOMWRU	LOMWRU/Microbiology Laboratory, Mahosot Hospital	Siribun Panapruksachat et al
hCoV-19/Laos/LOMWRU-0006/2021	EPI_ISL_12266056		LOMWRU	LOMWRU/Microbiology Laboratory, Mahosot Hospital	Siribun Panapruksachat et al
hCoV-19/Guinea/CERFIG-00012/2021	EPI_ISL_4205866		Clinical specimen	Centre de Recherche et de Formation en Infectiologie Guin√©e	Alpha Kabinet KEITA et al
hCoV-19/Ghana/NMIMR-NCOV-21-57083/2021	EPI_ISL_8065876		Noguchi Memorial Institute for Medical Research, University of Ghana, Legon, Ghana	Noguchi Memorial Institute for Medical Research, University of Ghana, Legon, Ghana	Bright Adu et al
hCoV-19/Israel/ICH-760596988/2021	EPI_ISL_7266115		Clinical Microbiology Laboratory, Tel Aviv Sourasky Medical Center	Clinical Microbiology Laboratory, Tel Aviv Sourasky Medical Center	Katya Levytskyi et al
hCoV-19/Russia/MAG-RII-MH35622S/2021	EPI_ISL_5523999		Magadan Regional Dispensary of Phthisiology and Infectious Diseases	WHO National Influenza Centre Russian Federation	Andrey Komissarov et al
hCoV-19/Armenia/IMB17-18/2022	EPI_ISL_9018827		National Center of Disease Control and Prevention of the Republic of Armenia, Davidyants Laboratories, Yerevan, Armenia	Institute of Molecular Biology NAS RA, Republic of Armenia, Department of Bioengineering, BioinformaticsInstitute and Molecular Biology IBMPh RAU, Republic of Armenia	Arsen Arakelyan et al
hCoV-19/India/MH-MCGM-ICMR-INSACOG-WG970/2021	EPI_ISL_6684928		Kasturba Hospital Molecular Lab - INSACOG	Kasturba hospital WGS	Jayanthi Shastri et al
hCoV-19/France/ARA-HCL121029937901/2021	EPI_ISL_7892084		CNR Virus des Infections Respiratoires - France SUD	CNR Virus des Infections Respiratoires - France SUD	Antonin Bal et al
hCoV-19/Slovenia/556492/2021	EPI_ISL_8100078		Institute of Microbiology and Immunology, Faculty of Medicine, University of Ljubljana	Institute of Microbiology and Immunology, Faculty of Medicine, University of Ljubljana	Alen Suljiƒç et al
hCoV-19/Croatia/15506/2021	EPI_ISL_7880511		Klinika za infektivne bolesti "Dr. Fran Mihaljeviƒá"	Hrvatski zavod za javno zdravstvo	Irena Tabain et al
hCoV-19/USA/OK-CDC-ASC210103848/2021	EPI_ISL_4384649	OK225730.1	Aegis Sciences Corporation	Centers for Disease Control and Prevention Division of Viral Diseases, Pathogen Discovery	Dakota Howard et al
hCoV-19/Canada/QC-L00416299001B/2021	EPI_ISL_11179147		Laboratoire de sant√© publique du Qu√©bec	Laboratoire de sant√© publique du Qu√©bec	Sandrine Moreira et al
hCoV-19/Japan/IC-2305/2021	EPI_ISL_7745840		SARS-CoV-2 testing team, National Institute of Infectious Diseases	Pathogen Genomics Center, National Institute of Infectious Diseases	Tsuyoshi Sekizuka et al
hCoV-19/USA/RI-CDCBI-RIDOH_QCFANAPGEVO2JN6Z/2021	EPI_ISL_5425028	OK591499.1	Rhode Island Department of Health	Infectious Disease Program, Broad Institute of Harvard and MIT	Siddle et al
hCoV-19/TrinidadandTobago/121048/2022	EPI_ISL_9267670		Trinidad Public Health Laboratory	Carrington Lab, Department of Preclinical Sciences, Faculty of Medical Sciences, The University of the West Indies, St Augustine Campus	Nikita S. D. Sahadeo et al
hCoV-19/TrinidadandTobago/105262/2021	EPI_ISL_8262746		Trinidad Public Health Laboratory	Carrington Lab, Department of Preclinical Sciences, Faculty of Medical Sciences, The University of the West Indies, St Augustine Campus	Nikita S. D. Sahadeo et al
hCoV-19/USA/SD-CDC-ASC210518072/2021	EPI_ISL_8014682	OL970049.1	Aegis Sciences Corporation	Centers for Disease Control and Prevention Division of Viral Diseases, Pathogen Discovery	Dakota Howard et al
hCoV-19/Greece/68475/2021	EPI_ISL_7638117		Laboratory of Hygiene and Epidemiology, Department of Medicine, University of Thessaly	Greek Genome Center, Biomedical Research Foundation of the Academy of Athens (BRFAA)	Emmanouil Athanasiadis et al
hCoV-19/USA/VT-CDCBI-CRSP_GGJ7BJY4GHCMIY7M/2022	EPI_ISL_9281042	OM440357.1	Broad Institute Clinical Research Sequencing Platform	Infectious Disease Program, Broad Institute of Harvard and MIT	Siddle et al
hCoV-19/USA/AL-CDC-FG-184421/2021	EPI_ISL_7567501	OL823508.1	Fulgent Genetics	Centers for Disease Control and Prevention Division of Viral Diseases, Pathogen Discovery	Dakota Howard et al
hCoV-19/Panama/SEQ973-GMI/2021	EPI_ISL_11859549		Gorgas Memorial Institute of Health Studies	Gorgas Memorial Institute of Health Studies	Claudia Gonzalez et al
hCoV-19/USA/WY-WYPHL-21119368/2021	EPI_ISL_7615239		Wyoming Public Health Laboratory	Wyoming Public Health Laboratory	Jim Mildenberger et al
hCoV-19/Paraguay/370024/2022	EPI_ISL_9988739		Hopital Regional de Paraguari	Laboratorio Central de Salud P√∫blica	Sandra Gonzalez et al
hCoV-19/Bermuda/WR-NYGC-DEC-6112-XUKB963/2021	EPI_ISL_9121035		Bermuda Molecular Diagnostics and Research Laboratory	New York Genome Center	Michael Zody et al
hCoV-19/USA/VT-CDCBI-CRSP_G2HTZZ4R52O2YAMA/2022	EPI_ISL_8692267	OM266816.1	Broad Institute Clinical Research Sequencing Platform	Infectious Disease Program, Broad Institute of Harvard and MIT	Siddle et al
hCoV-19/Japan/IC-2306/2021	EPI_ISL_7745843		SARS-CoV-2 testing team, National Institute of Infectious Diseases	Pathogen Genomics Center, National Institute of Infectious Diseases	Tsuyoshi Sekizuka et al
hCoV-19/USA/MD-CDC-LC0421300/2021	EPI_ISL_8026379	OL993153.1	Laboratory Corporation of America	Centers for Disease Control and Prevention Division of Viral Diseases, Pathogen Discovery	Dakota Howard et al
hCoV-19/USA/OR-CDC-QDX31877796/2021	EPI_ISL_8267253	OM085030.1	Quest Diagnostics Incorporated	Centers for Disease Control and Prevention Division of Viral Diseases, Pathogen Discovery	Dakota Howard et al
hCoV-19/USA/IN-CDC-STM-EB5BP9DEQ/2021	EPI_ISL_6409995	OL500900.1	Helix	Centers for Disease Control and Prevention Division of Viral Diseases, Pathogen Discovery	Dakota Howard et al
hCoV-19/USA/RI-CDC-LC0407336/2021	EPI_ISL_7912296	OL918060.1	Laboratory Corporation of America	Centers for Disease Control and Prevention Division of Viral Diseases, Pathogen Discovery	Dakota Howard et al
hCoV-19/USA/CO-CDPHE-2102388243/2021	EPI_ISL_8064073		Colorado Department of Public Health and Environment	Colorado Department of Public Health and Environment	Laura Bankers et al
hCoV-19/USA/CT-CDCBI-CRSP_SE6H6TPSTUEFTBHO/2021	EPI_ISL_7542813	OL818349.1	Broad Institute Clinical Research Sequencing Platform	Infectious Disease Program, Broad Institute of Harvard and MIT	Siddle et al
hCoV-19/Kenya/ILRI_COVM01730/2021	EPI_ISL_9093487		International Livestock Research Institute	International Livestock Research Institute	Samuel O. Oyola et al
hCoV-19/Iraq/CPHL-040122-16/2022	EPI_ISL_8519806		Central Public Health Laboratory	Central Public Health Laboratory	Dr. Hani Mousa Al-Akabi et al
hCoV-19/Iraq/KR-SEARCH-119990/2021	EPI_ISL_12277973		University of Duhok COVID-19 Center for Research and Diagnosis	Andersen lab at Scripps Research	SEARCH Alliance with Jassim Mohammed Abdo et al
hCoV-19/PuertoRico/PR-CDC-S779/2021	EPI_ISL_7844552		Centers for Disease Control and Prevention, Dengue Branch	Centers for Disease Control and Prevention, Dengue Branch	Gilberto A. Santiago et al
hCoV-19/USA/ME-HETL-J10310/2021	EPI_ISL_7859923		Maine Health and Environmental Testing Laboratory	Tewhey Lab, The Jackson Laboratory	Matluk et al
hCoV-19/USA/NH-CDCBI-CRSP_Q2VF4TUYZX7QMGNH/2021	EPI_ISL_6210060	OL444328.1	Broad Institute Clinical Research Sequencing Platform	Infectious Disease Program, Broad Institute of Harvard and MIT	Siddle et al
hCoV-19/Montenegro/CO-00568_MNE000_5755702102/2021	EPI_ISL_8090572		Laboratory for Molecular Diagnostics,IPHMN	Eurofins Genomics Europe Sequencing GmbH	Danijela Vujo≈°eviƒá et al
hCoV-19/Mexico/JAL_IBT_IMSS_4553/2021	EPI_ISL_7969997		Centro de Investigaci√≥n Biom√©dica de Occidente (CIBO)	Instituto de Biotecnolog√≠a de la UNAM	Julio Elias Alvarado-Yaah et al
hCoV-19/Brazil/SP-IB_RP124519/2021	EPI_ISL_7485099		Projeto S	Instituto Butantan	Dimas Tadeu Covas et al
hCoV-19/Mexico/SLP_LANGEBIO_IMSS_3115/2021	EPI_ISL_5851155		Unidad de investigacion Biomedica de Zacatecas (UiBZ)	Unidad de Genomica Avanzada	Julio Elias Alvarado-Yaah et al
hCoV-19/Mexico/ZAC_IBT_IMSS_4482/2021	EPI_ISL_7969867		Unidad de Investigaci√≥n Biom√©dica de Zacatecas (UIBZ)	Instituto de Biotecnolog√≠a de la UNAM	Julio Elias Alvarado-Yaah et al
hCoV-19/Argentina/INEI111474/2021	EPI_ISL_6695059		Servicio Virosis Respiratorias-Departamento Virolog√≠a-INEI	Instituto Nacional Enfermedades Infecciosas C.G.Malbran	Baumeister E. et al
hCoV-19/Mexico/ZAC_IBT_IMSS_5472/2021	EPI_ISL_9153331		Unidad de Investigaci√≥n Biom√©dica de Zacatecas (UIBZ)	Instituto de Biotecnolog√≠a de la UNAM	Julio Elias Alvarado-Yaah et al
hCoV-19/USA/TN-CDC-ASC210276652/2021	EPI_ISL_3863853	OK011227.1	Aegis Sciences Corporation	Centers for Disease Control and Prevention Division of Viral Diseases, Pathogen Discovery	Dakota Howard et al
hCoV-19/Bahamas/18172-GMI/2021	EPI_ISL_11680134		Reference Laboratory of the Ministry of Health Royal Victoria Gardens	Genomics and Proteomics Departament, Gorgas Memorial Institute For Health Studies	Indira Martins et al
hCoV-19/USA/TN-SPHL-1432/2021	EPI_ISL_7709404	OL965115.1	TN DOH Lab Services	TN DOH Lab Services	Karen Beasley-Maynard et al
hCoV-19/USA/MS-CDC-ASC210518015/2021	EPI_ISL_8013640	OL969705.1	Aegis Sciences Corporation	Centers for Disease Control and Prevention Division of Viral Diseases, Pathogen Discovery	Dakota Howard et al
hCoV-19/USA/RI-CDCBI-RIDOH_ASW5MO4NBNLB2G23/2021	EPI_ISL_8233948	OM076825.1	Rhode Island Department of Health	Infectious Disease Program, Broad Institute of Harvard and MIT	Siddle et al
hCoV-19/USA/MA-CDCBI-CRSP_GJLVEZYWWOOF4LDJ/2021	EPI_ISL_7543539	OL818846.1	Broad Institute Clinical Research Sequencing Platform	Infectious Disease Program, Broad Institute of Harvard and MIT	Siddle et al
hCoV-19/Poland/Gyncentrum_1399/2021	EPI_ISL_7970502		Gyncentrum	Gyncentrum	Emilia Morawiec et al
hCoV-19/Sweden/PEP096686/2021	EPI_ISL_10620652		Swedish national genomic surveillance program of SARS-CoV-2	The Public Health Agency of Sweden	Maximilian Riess et al
hCoV-19/Aruba/AW-RIVM-76955/2021	EPI_ISL_8586643		Dutch COVID-19 response team	National Institute for Public Health and the Environment (RIVM)	Adam Meijer et al
hCoV-19/Switzerland/BE-ETHZ-35139944/2021	EPI_ISL_8338597		Viollier AG	Department of Biosystems Science and Engineering, ETH Z√ºrich	Chaoran Chen et al
hCoV-19/Slovakia/45464/2021	EPI_ISL_8414966		Public Health Authority of the Slovak Republic	Public Health Authority of the Slovak Republic	Barbora Kotvasov√° et al
hCoV-19/Mongolia/10011945/2021	EPI_ISL_10899769	OM961291.1	Biotechnology Core Facility Branch, Centers for Disease Control and Prevention	Centers for Disease Control and Prevention Division of Viral Diseases, Pathogen Discovery	Anir Enkhbat et al
hCoV-19/Liechtenstein/FL-Risch-2230401143/2022	EPI_ISL_11002151	OW152291.1	Dr. Risch Ostschweiz AG	Dr Risch Laboratory	Nadia Wohlwend et al
hCoV-19/Armenia/IMB17-3/2022	EPI_ISL_9018815		National Center of Disease Control and Prevention of the Republic of Armenia, Davidyants Laboratories, Yerevan, Armenia	Institute of Molecular Biology NAS RA, Republic of Armenia, Department of Bioengineering, BioinformaticsInstitute and Molecular Biology IBMPh RAU, Republic of Armenia	Arsen Arakelyan et al
hCoV-19/Denmark/DCGC-288829/2021	EPI_ISL_8249703		Department of Bacteria, Parasites and Fungi, Statens Serum Institut, Copenhagen, Denmark	Statens Serum Institut Bioinformatics and Microbial Genomics	Danish Covid-19 Genome Consortium et al
hCoV-19/Syria/Northwest-0025/2021	EPI_ISL_8192521		EWARN's Lab	Ministry of Health Turkey	Yasir Elferruh et al
hCoV-19/Aruba/AW-RIVM-77655/2021	EPI_ISL_8586702		Dutch COVID-19 response team	National Institute for Public Health and the Environment (RIVM)	Adam Meijer et al
hCoV-19/Aruba/AW-RIVM-77651/2021	EPI_ISL_8586698		Dutch COVID-19 response team	National Institute for Public Health and the Environment (RIVM)	Adam Meijer et al
hCoV-19/Aruba/AW-RIVM-75252/2021	EPI_ISL_8015559		Dutch COVID-19 response team	National Institute for Public Health and the Environment (RIVM)	Adam Meijer et al
hCoV-19/Aruba/AW-RIVM-75239/2021	EPI_ISL_8015546		Dutch COVID-19 response team	National Institute for Public Health and the Environment (RIVM)	Adam Meijer et al
hCoV-19/Aruba/AW-RIVM-75238/2021	EPI_ISL_8015545		Dutch COVID-19 response team	National Institute for Public Health and the Environment (RIVM)	Adam Meijer et al
hCoV-19/Aruba/AW-RIVM-75240/2021	EPI_ISL_8015547		Dutch COVID-19 response team	National Institute for Public Health and the Environment (RIVM)	Adam Meijer et al
hCoV-19/Qatar/QA-QU-18-33-C1/2021	EPI_ISL_9028420		Ministry of Public Health / Hamad Medical Corporation	Biomedical Research Center (BRC), Qatar University / Qatar Genome Project (QGP)	BRC: Heba A. Al-Khatib et al
hCoV-19/Crimea/Sevastopol-RII-MH48777S/2021	EPI_ISL_8783298		Sevastopol Municipal Infectious Diseases Hospital	WHO National Influenza Centre Russian Federation	Andrey Komissarov et al
hCoV-19/Hungary/mbl_30674/2021	EPI_ISL_9625972		Hungarian Defence Forces Medical Centre COVID Laboratory	Hungarian Defence Forces Medical Centre Epidemiological and Scientific Research Institute	Csaba Istv√°n Pereszl√©nyi et al
hCoV-19/Latvia/3571808/2021	EPI_ISL_9698525		CentrƒÅlƒÅ Laboratorija	Riga East University Hospital, National Microbiology Reference Laboratory; Eurofins Genomics Europe Sequencing GmbH	Stella Lapi≈Üa et al
hCoV-19/Iraq/KR-SEARCH-119872/2021	EPI_ISL_12277856		University of Duhok COVID-19 Center for Research and Diagnosis	Andersen lab at Scripps Research	SEARCH Alliance with Jassim Mohammed Abdo et al
hCoV-19/Romania/DJ-480033/2021	EPI_ISL_5741913		Clinical Emergency County Hospital, Craiova	Cantacuzino National Military-Medical Institute, Viral Respiratory Infections Laboratory	Luiza Ustea et al
hCoV-19/Georgia/Tb-SNGS1975/2021	EPI_ISL_7814081		Department for Virology, Molecular Biology and Genome Research, R. G. Lugar Center for Public Health Research, National Center for Disease Control and Public Health (NCDC) of Georgia.	Department for Virology, Molecular Biology and Genome Research, R. G. Lugar Center for Public Health Research, National Center for Disease Control and Public Health (NCDC) of Georgia.	Giorgi Tomashvili et al
hCoV-19/Syria/Northwest-0024/2021	EPI_ISL_8192520		EWARN's Lab	Ministry of Health Turkey	Yasir Elferruh et al
hCoV-19/Israel/SMC-7025353/2021	EPI_ISL_7613453		Shamir Medical Center (Asaf Harofe)	Shamir Medical Center (Asaf Harofe)	Nir Rainy et al
hCoV-19/Turkey/HSGM-F9945/2021	EPI_ISL_8083433		Ministry of Health Turkey	Ministry of Health Turkey	Fatma Bayrakdar et al
hCoV-19/Iraq/CPHL-051221-28/2021	EPI_ISL_9068210		Central Public Health Laboratory	Central Public Health Laboratory	Dr. Hani Mousa Al-Akabi et al
hCoV-19/Iraq/CPHL-051221-12/2021	EPI_ISL_9068202		Central Public Health Laboratory	Central Public Health Laboratory	Dr. Hani Mousa Al-Akabi et al
hCoV-19/Belgium/SJ4562382/2021	EPI_ISL_8142634		AZ St.Jan Brugge-Oostende	AZ St.Jan Brugge-Oostende	Marijke Reynders et al
hCoV-19/Iraq/KR-SEARCH-120021/2021	EPI_ISL_12278191		University of Duhok COVID-19 Center for Research and Diagnosis	Andersen lab at Scripps Research	SEARCH Alliance with Jassim Mohammed Abdo et al
hCoV-19/Latvia/3615242/2021	EPI_ISL_9698817		CentrƒÅlƒÅ Laboratorija	Riga East University Hospital, National Microbiology Reference Laboratory	Stella Lapi≈Üa et al
hCoV-19/Morocco/20356163/2021	EPI_ISL_4741161		Medical Virology and BSL3 Laboratory	Centre de S√©quen√ßage G√©nomique	EL Hamouchi Adil et al
hCoV-19/Lebanon/LAU-CVD-912/2021	EPI_ISL_11327264		Laboratory of Molecular Biology and Cancer Immunology, Faculty of Sciences, Lebanese University	Microbial Pathogenomics Lab - LAU	Sima tokajian et al
hCoV-19/Jordan/Biolab0604/2021	EPI_ISL_11026273		Biolab Diagnostic Laboratories	Biolab Diagnostic Laboratories	Issa Abu-Dayyeh et al
hCoV-19/Jordan/Biolab0600/2021	EPI_ISL_11026269		Biolab Diagnostic Laboratories	Biolab Diagnostic Laboratories	Issa Abu-Dayyeh et al
hCoV-19/Israel/SMC-7029321/2021	EPI_ISL_8136305		Shamir Medical Center (Asaf Harofe)	Shamir Medical Center (Asaf Harofe)	Nir Rainy et al
hCoV-19/Paraguay/191868/2021	EPI_ISL_4303334		Laboratorio Central de Salud P√∫blica	Laboratorio Central de Salud P√∫blica	Sandra Gonzalez et al
hCoV-19/Peru/PIU-INS-11378/2021	EPI_ISL_10705759		Laboratorio de Referencia Regional de Piura. Direcci√≥n Regional de Salud de Piura.	Laboratorio de Referencia Nacional de Virus Respiratorios. Centro Nacional de Salud Publica. Instituto Nacional de Salud Peru.	Carlos Padilla Rojas et al
hCoV-19/SaintVincentandtheGrenadines/109776/2021	EPI_ISL_7835369		Pathology Laboratory Milton Cato Memorial Hospital	CARPHA	SueMin Nathaniel on behalf of CARPHA et al
hCoV-19/Poland/PZH-GUM-6213/2021	EPI_ISL_8831278		Laboratorium Analiz Lekarskich ALAB	1. Tricity SARS-CoV-2 sequencing consortium: University of Gdansk, Medical University of Gdansk, Vaxican Ltd., Invicta Ltd. 2. National Institute of Public Health - National Institute of Hygiene, Warsaw, Poland	Maciej Kosinski et al
hCoV-19/Slovenia/539389/2021	EPI_ISL_8586608		Institute of Microbiology and Immunology, Faculty of Medicine, University of Ljubljana	Institute of Microbiology and Immunology, Faculty of Medicine, University of Ljubljana	Alen Suljiƒç et al
hCoV-19/Angola/CERI-KRISP-K024658/2021	EPI_ISL_4474366		Africa_CDC - Angola	CERI, Centre for Epidemic Response and Innovation	Amy Strydom et al
hCoV-19/USA/AR-UMGC-20144/2021	EPI_ISL_6411546	OL515477.1	Arkansas Public Health Laboratory, Arkansas Department of Health	University of Minnesota Genomics Center	Daryl M. Gohl et al
hCoV-19/Comoros/SS5362/2021	EPI_ISL_11270535		Institut National de Recherche pour l'Agriculture, la Peche et l'Environnement (INRAPE),Comoros	KEMRI-Wellcome Trust Research Programme,Kilifi	Githinji G. et al
hCoV-19/Luxembourg/LNS0545916/2021	EPI_ISL_8312660		BioneXt Lab	Laboratoire national de sante, Microbiology, Microbial Genomics Platform	Anke Wienecke-Baldacchino et al
hCoV-19/USA/NM-CDC-IBX492161848284/2021	EPI_ISL_4822827	OK381494.1	Infinity Biologix	Centers for Disease Control and Prevention Division of Viral Diseases, Pathogen Discovery	Dakota Howard et al
hCoV-19/USA/NC-CORVASEQ-1085-968/2021	EPI_ISL_7714467		Wake Forest School of Medicine, Internal Medicine	Wake Forest School of Medicine, Internal Medicine	Kimberly Reeves et al
hCoV-19/USA/WI-WSLH-221894/2021	EPI_ISL_7951315		Wisconsin State Laboratory of Hygiene Communicable Disease Division	Wisconsin State Laboratory of Hygiene Communicable Disease Division	Abigail C. Shockey et al
hCoV-19/USA/KY-CDC-LC0161902/2021	EPI_ISL_3675788	MZ937691.1	Laboratory Corporation of America	Centers for Disease Control and Prevention Division of Viral Diseases, Pathogen Discovery	Dakota Howard et al
hCoV-19/Argentina/INEI115827/2021	EPI_ISL_9189257		Servicio Virosis Respiratorias-Departamento Virolog√≠a-INEI	Instituto Nacional Enfermedades Infecciosas C.G.Malbran	Baumeister E. et al
hCoV-19/Argentina/INEI115505/2021	EPI_ISL_9261659		Servicio Virosis Respiratorias-Departamento Virolog√≠a-INEI	Instituto Nacional Enfermedades Infecciosas C.G.Malbran	Baumeister E. et al
hCoV-19/Argentina/INEI116464/2021	EPI_ISL_9192399		Servicio Virosis Respiratorias-Departamento Virolog√≠a-INEI	Instituto Nacional Enfermedades Infecciosas C.G.Malbran	Baumeister E. et al
hCoV-19/Argentina/INEI114938/2021	EPI_ISL_10705233		Servicio Virosis Respiratorias-Departamento Virolog√≠a-INEI	Instituto Nacional Enfermedades Infecciosas C.G.Malbran	Baumeister E. et al
hCoV-19/Argentina/PAIS-F0311/2021	EPI_ISL_7898948		Laboratorio Central Mg. Luis Alfredo Pianciola	Laboratorio Central Mg. Luis Alfredo Pianciola on behalf of 'Proyecto Argentino Interinstitucional de genomica de SARS-CoV-2' (PAIS Consortium) and INEI-ANLIS 'Dr. Carlos G. Malbran '	L Pianciola et al
hCoV-19/Argentina/INEI115107/2021	EPI_ISL_9189014		Servicio Virosis Respiratorias-Departamento Virolog√≠a-INEI	Instituto Nacional Enfermedades Infecciosas C.G.Malbran	Baumeister E. et al
hCoV-19/Argentina/INEI114990/2021	EPI_ISL_9189126		Servicio Virosis Respiratorias-Departamento Virolog√≠a-INEI	Instituto Nacional Enfermedades Infecciosas C.G.Malbran	Baumeister E. et al
hCoV-19/Uruguay/DLSP_p2496/2021	EPI_ISL_11883616		Departamento Laboratorios de Salud P√∫blica (DLSP) Ministerio de Salud P√∫blica	Departamento Laboratorios de Salud P√∫blica (DLSP) Ministerio de Salud P√∫blica	Cortinas et al
hCoV-19/Argentina/INEI115688/2021	EPI_ISL_10705332		Servicio Virosis Respiratorias-Departamento Virolog√≠a-INEI	Instituto Nacional Enfermedades Infecciosas C.G.Malbran	Baumeister E. et al
hCoV-19/USA/AK-PHL15180/2021	EPI_ISL_6795646	OL658882.1	Alaska State Virology Laboratory	Alaska State Virology Laboratory	Elva House et al
hCoV-19/USA/WY-WYPHL-21113040/2021	EPI_ISL_7615925		Wyoming Public Health Laboratory	Wyoming Public Health Laboratory	Jim Mildenberger et al
hCoV-19/USA/ID-IBL-774604/2021	EPI_ISL_7496722		Idaho Bureau of Laboratories	Idaho Bureau of Laboratories
hCoV-19/Guatemala/ASI4243/2021	EPI_ISL_4051047		Laboratorio Nacional de Salud	Asociaci√≥n de Salud Integral / Cl√≠nica Familiar "Luis √Ångel Garc√≠a"	Eduardo Arathon et al
hCoV-19/CostaRica/INC-2159-721182/2021	EPI_ISL_7775765		AREA DE SALUD LA CRUZ	Inciensa, Instituto Costarricense de Investigaci√≥n y Ense√±anza en Nutrici√≥n y Salud	Francisco Duarte et al
hCoV-19/Mexico/CHH_IBT_IMSS_3785/2021	EPI_ISL_5936589		Centro de Investigaci√≥n Biom√©dica del Noreste (CIBIN)	Instituto de Biotecnolog√≠a de la UNAM	Julio Elias Alvarado-Yaah et al
hCoV-19/Guatemala/ASI4654/2021	EPI_ISL_7740529		Laboratorio Nacional de Salud	Asociaci√≥n de Salud Integral / Cl√≠nica Familiar "Luis √Ångel Garc√≠a"	Eduardo Arathon et al
hCoV-19/CostaRica/INC-2383-724446/2021	EPI_ISL_10981785		Dr. Enrique Baltodano Brice√±o Hospital	Inciensa, Instituto Costarricense de Investigaci√≥n y Ense√±anza en Nutrici√≥n y Salud	Francisco Duarte et al
hCoV-19/CostaRica/INC-1303-701956/2021	EPI_ISL_5262715		AREA DE SALUD CA√ëAS	Inciensa, Instituto Costarricense de Investigaci√≥n y Ense√±anza en Nutrici√≥n y Salud	Francisco Duarte et al
hCoV-19/CostaRica/INC-2187-721592/2021	EPI_ISL_7775784		HOSPITAL SAN VITO DE COTO BRUS	Inciensa, Instituto Costarricense de Investigaci√≥n y Ense√±anza en Nutrici√≥n y Salud	Francisco Duarte et al
hCoV-19/CzechRepublic/CSQ3432/2021	EPI_ISL_7219195		Nemocnice Jihlava	University Hospital Brno, CMBG	Bezdicek Matej et al
hCoV-19/Mexico/SIN-INMEGEN-47-142/2021	EPI_ISL_8436105		SALUD DIGNA	Instituto Nacional de Medicina Genomica	Cedro-Tanda A et al
hCoV-19/India/KL-GENESCOV08780/2021	EPI_ISL_8984505		INSACOG-IGIB and Kerala State SARS-COV-2 Genome Surveillance Programme (GENESCOV2)	INSACOG-IGIB and Kerala State SARS-COV-2 Genome Surveillance Programme (GENESCOV2)	INSACOG-IGIB et al
hCoV-19/Nepal/NPHL-S-1248/2021	EPI_ISL_11376024		TUTH	National Public Health Laboratory	National Public Health Laboratory Team /Quadrum Institute Bioscience UK Team (NVAP for funding /Administration) et al
hCoV-19/England/MILK-1DBFD27/2021	EPI_ISL_4144069	OU674083.1	Lighthouse Lab in Milton Keynes	Wellcome Sanger Institute for the COVID-19 Genomics UK (COG-UK) Consortium	The Lighthouse Lab in Milton Keynes et al
hCoV-19/Peru/ARE-UNSA-36620/2021	EPI_ISL_8190464		Laboratorio de Referencia Regional Arequipa	Laboratorio de Recursos Gen√©ticos y Gen√©tica Molecular de la Universidad Nacional de San Agust√≠n de Arequipa	Patrick Fern√°ndez et al
hCoV-19/Peru/AYA-INS-11641/2021	EPI_ISL_8558709		Laboratorio de Referencia Nacional de Virus Respiratorios. Centro Nacional de Salud Publica. Instituto Nacional de Salud Peru.	Laboratorio de Referencia Nacional de Virus Respiratorios. Centro Nacional de Salud Publica. Instituto Nacional de Salud Peru.	Carlos Padilla Rojas et al
hCoV-19/Peru/ICA-INS-3887/2021	EPI_ISL_4036778		Laboratorio de Referencia Nacional de Virus Respiratorios. Centro Nacional de Salud Publica. Instituto Nacional de Salud Peru.	Laboratorio de Referencia Nacional de Virus Respiratorios. Centro Nacional de Salud Publica. Instituto Nacional de Salud Peru.	Carlos Padilla Rojas et al
hCoV-19/Peru/MDD-INS-12845/2021	EPI_ISL_9046233		Laboratorio de Referencia Nacional de Virus Respiratorios. Centro Nacional de Salud Publica. Instituto Nacional de Salud Peru.	Laboratorio de Referencia Nacional de Virus Respiratorios. Centro Nacional de Salud Publica. Instituto Nacional de Salud Peru.	Carlos Padilla Rojas et al
hCoV-19/Bangladesh/icddrb-GSB14-102/2021	EPI_ISL_8408960		Shaheed Ziaur Rahman Medical College, Bogura	Virology Laboratory, International Centre for Diarrhoeal Disease Research, Bangladesh (ICDDR,B)	Mojnu Miah et al
hCoV-19/Bangladesh/CHRF-GSB04-081/2021	EPI_ISL_8485239		Child Health Research Foundation	Child Health Research Foundation	CHRF Bangladesh Genomics Team et al
hCoV-19/Bangladesh/icddrb-GSB03-110/2021	EPI_ISL_8132284		Virology Laboratory, International Centre for Diarrhoeal Disease Research, Bangladesh (ICDDR,B)	Virology Laboratory, International Centre for Diarrhoeal Disease Research, Bangladesh (ICDDR,B)	Mojnu Miah et al
hCoV-19/Kosovo/CO-00533-XXK000_4468/2021	EPI_ISL_6966070		Department of Microbiology, National Institute of Public Health of Kosovo	Department of Microbiology, National Institute of Public Health of Kosovo	Xhevat Jakupi et al
hCoV-19/Belize/CML-274/2021	EPI_ISL_9570679		Central Medical Laboratory	Central Medical Laboratory	Roberto Melendez et al
hCoV-19/Liechtenstein/FL-Risch-2161901046/2021	EPI_ISL_3578161		Dr. Risch Ostschweiz AG	Microbiology, Dr. Risch	Nadia Wohlwend et al
hCoV-19/Aruba/AW-RIVM-77615/2021	EPI_ISL_8586662		Dutch COVID-19 response team	National Institute for Public Health and the Environment (RIVM)	Adam Meijer et al
hCoV-19/Germany/NW-RKI-I-262166/2021	EPI_ISL_4621573		MVZ Labor Krone GbR	Robert Koch Institute	?
hCoV-19/Greece/312177/2021	EPI_ISL_7638664		Laboratory of Immunohematology, Division of Hematology	Greek Genome Center, Biomedical Research Foundation of the Academy of Athens (BRFAA)	Emmanouil Athanasiadis et al
hCoV-19/Venezuela/LaG291/2021	EPI_ISL_12437764		IVIC	Laboratorio de Virologia Molecular	Rossana C Jaspe et al
hCoV-19/Peru/LAM-INS-10196/2021	EPI_ISL_7494764		Laboratorio de Referencia Nacional de Virus Respiratorios. Centro Nacional de Salud Publica. Instituto Nacional de Salud Peru.	Laboratorio de Referencia Nacional de Virus Respiratorios. Centro Nacional de Salud Publica. Instituto Nacional de Salud Peru.	Carlos Padilla Rojas et al
hCoV-19/Chile/AP-189658/2021	EPI_ISL_7740241		Genetica Molecular and Subdepartamento de Virologia ISP Chile	Instituto de Salud Publica de Chile	Karen Orostica et al
hCoV-19/Colombia/DC-UNIANDES-G033484/2021	EPI_ISL_8877076		Gencore - Universidad de los Andes	Gencore - Universidad de los Andes	Luisa Sacristan et al
hCoV-19/Suriname/SR-877/2021	EPI_ISL_8572404		Central Laboratory, Bureau of Public Health (BOG) and Academic Hospital Paramaribo	Erasmus Medical Center	Bas B Oude Munnink et al
hCoV-19/Serbia/K164466_3011/2021	EPI_ISL_8748598		Laboratory for COVID19 diagnostics, Clinical Centre of Serbia	Institute of microbiology and Immunology, Faculty of Medicine, University of Belgrade	Knezevic et al
hCoV-19/Israel/SMC-7022545/2021	EPI_ISL_6860586		Shamir Medical Center (Asaf Harofe)	Shamir Medical Center (Asaf Harofe)	Nir Rainy et al
hCoV-19/Andorra/AND-246_213611415601_COV-GC/2021	EPI_ISL_9274251		Laboratori d'an√†lisis cl√≠niques, Hospital Nostra Senyora de Meritxell	LBM de CHU de Toulouse, H√¥pitaux de Toulouse	Rendon M et al
hCoV-19/Macedonia/39731/2021	EPI_ISL_9522411		Laboratory of Virology - Institute of Public Health Skopje, Macedonia	Laboratory of Virology - Institute of Public Health Skopje, Macedonia	Teodora Buzharova et al
hCoV-19/Greece/315819/2021	EPI_ISL_10129065		Hellenic National Blood Transfusion Center - EKEA	Greek Genome Center, Biomedical Research Foundation of the Academy of Athens (BRFAA)	Emmanouil Athanasiadis et al
hCoV-19/Hungary/mbl_31439/2021	EPI_ISL_9625983		Hungarian Defence Forces Medical Centre COVID Laboratory	Hungarian Defence Forces Medical Centre Epidemiological and Scientific Research Institute	Csaba Istv√°n Pereszl√©nyi et al
hCoV-19/Italy/ABR-IZSGC-317057/2021	EPI_ISL_7802888		OSPEDALE SAN SALVATORE - MEDICINA DI LABORATORIO	Istituto Zooprofilattico Sperimentale dell‚ÄôAbruzzo e Molise ‚ÄúG. Caporale‚Äù	Lorusso A et al
hCoV-19/Curacao/CW-RIVM-76901/2021	EPI_ISL_8586807		Dutch COVID-19 response team	National Institute for Public Health and the Environment (RIVM)	Adam Meijer et al
hCoV-19/Bulgaria/21BG-EU_012880_Pl123/2021	EPI_ISL_8590990		National Center of Infectious and Parasitic Diseases	National Center of Infectious and Parasitic Diseases	Alexiev et al
hCoV-19/BosniaandHerzegovina/VFS-UNSA-LMGFI748/2021	EPI_ISL_8141917		University Clinical Hospital of Mostar, Department of Microbiology and Molecular Diagnostics	University of Sarajevo, Veterinary Faculty, Laboratory for Molecular Diagnostic and Research	Goletic S et al
hCoV-19/BosniaandHerzegovina/VFS-UNSA-LMGFI1035/2021	EPI_ISL_8782562		University Clinical Hospital of Mostar, Department of Microbiology and Molecular Diagnostics	University of Sarajevo, Veterinary Faculty, Laboratory for Molecular Diagnostic and Research	Goletic S et al
hCoV-19/Croatia/15418/2021	EPI_ISL_7880426		Klinika za infektivne bolesti "Dr. Fran Mihaljeviƒá"	Hrvatski zavod za javno zdravstvo	Irena Tabain et al
hCoV-19/Croatia/17208/2021	EPI_ISL_8589312		Klinika za infektivne bolesti "Dr. Fran Mihaljeviƒá"	Hrvatski zavod za javno zdravstvo	Irena Tabain et al
hCoV-19/Austria/CeMM18194/2021	EPI_ISL_6332733		Klinikum Wels-Grieskirchen	Bergthaler laboratory, CeMM Research Center for Molecular Medicine of the Austrian Academy of Sciences	Lukas Endler et al
hCoV-19/Liechtenstein/FL-Risch-2171902223/2021	EPI_ISL_3389002		Dr. Risch Ostschweiz AG	Microbiology, Dr. Risch	Nadia Wohlwend et al
hCoV-19/Norway/34592/2021	EPI_ISL_9227274		Ostfold Hospital Trust - Kalnes, Centre for Laboratory Medicine, Section for gene technology and infection serology	Norwegian Institute of Public Health, Department of Virology	Kathrine Stene-Johansen et al
hCoV-19/Slovakia/15154/2021	EPI_ISL_3981897		Public Health Authority of the Slovak Republic	Public Health Authority of the Slovak Republic	Barbora Kotvasov√° et al
hCoV-19/Uruguay/DLSP_6576/2021	EPI_ISL_12532651		Departamento Laboratorios de Salud PÔøΩblica (DLSP) Ministerio de Salud PÔøΩblica	Departamento Laboratorios de Salud PÔøΩblica (DLSP) Ministerio de Salud PÔøΩblica	Cortinas et al
hCoV-19/Netherlands/ZH-EMC-4310/2021	EPI_ISL_8422940		Dutch COVID-19 response team	Erasmus Medical Center	Bas Oude Munnink et al
hCoV-19/Bulgaria/21BG-EU_012508_Pl119/2021	EPI_ISL_8580439		National Center of Infectious and Parasitic Diseases	National Center of Infectious and Parasitic Diseases	Alexiev et al
hCoV-19/Uruguay/DLSP_6533/2021	EPI_ISL_11883589		Departamento Laboratorios de Salud P√∫blica (DLSP) Ministerio de Salud P√∫blica	Departamento Laboratorios de Salud P√∫blica (DLSP) Ministerio de Salud P√∫blica	Cortinas et al
hCoV-19/EquatorialGuinea/C22633/2021	EPI_ISL_10525807		Laboratorio de Investigaciones de Baney	Swiss Tropical and Public Health Institute	Salome Hosch et al
hCoV-19/Uruguay/DLSP_p2299/2021	EPI_ISL_11883608		Departamento Laboratorios de Salud P√∫blica (DLSP) Ministerio de Salud P√∫blica	Departamento Laboratorios de Salud P√∫blica (DLSP) Ministerio de Salud P√∫blica	Cortinas et al
hCoV-19/Netherlands/LB-RIVM-67900/2021	EPI_ISL_6235435		Dutch COVID-19 response team	National Institute for Public Health and the Environment (RIVM)	Adam Meijer et al
hCoV-19/FrenchPolynesia/IPP54263/2021	EPI_ISL_10646820		Outre mer	National Reference Center for Viruses of Respiratory Infections, Institut Pasteur, Paris	Marion Barbet et al
hCoV-19/Kosovo/CO-00733-XXK000_98_02_Pe_Niph_2022/2022	EPI_ISL_11804519		Department of Microbiology, National Institute of Public Health of Kosovo	Department of Microbiology, National Institute of Public Health of Kosovo	Xhevat Jakupi et al
hCoV-19/Spain/CL-COV23433/2022	EPI_ISL_9620252		SARS-CoV-2 Sequencing Castilla y Leon-Spain Consortium	SARS-CoV-2 Sequencing Castilla y Leon-Spain Consortium	Antonio Ordu√±a-Domingo et al
hCoV-19/Suriname/SR-855/2021	EPI_ISL_7957567		Central Laboratory, Bureau of Public Health (BOG) and Academic Hospital Paramaribo	Erasmus Medical Center	Bas B Oude Munnink et al
hCoV-19/Suriname/SR-845/2021	EPI_ISL_7957557		Central Laboratory, Bureau of Public Health (BOG) and Academic Hospital Paramaribo	Erasmus Medical Center	Bas B Oude Munnink et al
hCoV-19/Suriname/SR-850/2021	EPI_ISL_7957562		Central Laboratory, Bureau of Public Health (BOG) and Academic Hospital Paramaribo	Erasmus Medical Center	Bas B Oude Munnink et al
hCoV-19/Suriname/SR-820/2021	EPI_ISL_7957532		Central Laboratory, Bureau of Public Health (BOG) and Academic Hospital Paramaribo	Erasmus Medical Center	Bas B Oude Munnink et al
hCoV-19/Suriname/SR-873/2021	EPI_ISL_8572400		Central Laboratory, Bureau of Public Health (BOG) and Academic Hospital Paramaribo	Erasmus Medical Center	Bas B Oude Munnink et al
hCoV-19/Suriname/SR-867/2021	EPI_ISL_7957579		Central Laboratory, Bureau of Public Health (BOG) and Academic Hospital Paramaribo	Erasmus Medical Center	Bas B Oude Munnink et al
hCoV-19/Suriname/SR-859/2021	EPI_ISL_7957571		Central Laboratory, Bureau of Public Health (BOG) and Academic Hospital Paramaribo	Erasmus Medical Center	Bas B Oude Munnink et al
hCoV-19/Suriname/SR-853/2021	EPI_ISL_7957565		Central Laboratory, Bureau of Public Health (BOG) and Academic Hospital Paramaribo	Erasmus Medical Center	Bas B Oude Munnink et al
hCoV-19/Suriname/SR-899/2021	EPI_ISL_8576266		Central Laboratory, Bureau of Public Health (BOG) and Academic Hospital Paramaribo	Erasmus Medical Center	Bas B Oude Munnink et al
hCoV-19/Switzerland/AG-ETHZ-35046145/2021	EPI_ISL_7566537		Viollier AG	Department of Biosystems Science and Engineering, ETH Z√ºrich	Chaoran Chen et al
hCoV-19/Portugal/PT23108/2021	EPI_ISL_7846706		H Guimaraes	Instituto Nacional de Saude (INSA) and Institute of Biomedicine (iBiMed), Universidade de Aveiro	Borges et al
hCoV-19/Luxembourg/LNS1688379/2021	EPI_ISL_5395140		Laboratoires d'analyses medicales - Ketterthill	Laboratoire national de sante, Microbiology, Microbial Genomics Platform	Anke Wienecke-Baldacchino et al
hCoV-19/Netherlands/NH-RIVM-73310/2021	EPI_ISL_7785641		Dutch COVID-19 response team	National Institute for Public Health and the Environment (RIVM)	Adam Meijer et al
hCoV-19/Germany/NW-RKI-I-408851/2021	EPI_ISL_8247382		MVZ Dr. Eberhard & Partner Dortmund	Robert Koch Institute	?
hCoV-19/Poland/4275WSN2021_wsseol/2021	EPI_ISL_7880791		WSSE w Bydgoszczy	Wojewodzka Stacja Sanitarno-Epidemiologiczna w Olsztynie, Laboratorium Badan Epidemiologiczno-Klinicznych	Sylwia Krzetowska et al
hCoV-19/Cameroon/DO344329/2021	EPI_ISL_9624331		CREMER (Centre de Recherches sur les Maladies Emergentes et Re-emergentes)	CREMER (Centre de Recherches sur les Maladies Emergentes et Re-emergentes)	Celestin Godwe et al
hCoV-19/Curacao/CW-RIVM-75216/2021	EPI_ISL_8015569		Dutch COVID-19 response team	National Institute for Public Health and the Environment (RIVM)	Adam Meijer et al
hCoV-19/Paraguay/333878/2021	EPI_ISL_9988731		Laboratorio San Roque	Laboratorio Central de Salud P√∫blica	Sandra Gonzalez et al
hCoV-19/Liechtenstein/FL-Risch-21C1305820/2021	EPI_ISL_7710515		Dr. Risch Ostschweiz AG	Dr Risch Laboratory	Nadia Wohlwend et al
hCoV-19/Brazil/SP-IB_145560/2021	EPI_ISL_8687706		USF CESAR NETO BOTUCATU	Instituto Butantan	Dimas Tadeu Covas et al
hCoV-19/Brazil/SP-IB_143449/2021	EPI_ISL_7809303		INSIDE	Instituto Butantan	Dimas Tadeu Covas et al
hCoV-19/Honduras/LNV486254-ICGES/2021	EPI_ISL_9983156		Laboratorio Nacional de Vigilancia de la Salud ‚Äì Secci√≥n de Virologia	Genomics and Proteomics Departament, Gorgas Memorial Institute For Health Studies	Mitzi Castro et al
hCoV-19/Brazil/SP-IB_143036/2021	EPI_ISL_7809034		BIOFAST	Instituto Butantan	Dimas Tadeu Covas et al
hCoV-19/Brazil/PR-FIOCRUZ-ICC1564/2021	EPI_ISL_12841252		Laboratorio de Apoio ao Diagn√≥stico da COVID19	Instituto Carlos Chagas - Fiocruz	Michelle Orane Schemberger et al
hCoV-19/Chile/CO-USACH-00209/2021	EPI_ISL_7507295		HOSPITAL SAN PABLO	Unidad de Secuenciaci√≥n y Gen√≥mica, USACH	Carlos A. Villarroel et al
hCoV-19/Chile/VS-UV-184/2021	EPI_ISL_7648684		Laboratorio de Genomica y Laboratorio de Virologia Clinica, Universidad de Valparaiso	Laboratorio de Genomica y Laboratorio de Virologia Clinica, Universidad de Valparaiso	Javier Tognarelli et al
hCoV-19/Chile/AN_1154250/2021	EPI_ISL_8343956		Laboratorio Cl√≠nico Hospital Regional Antofagasta	Laboratorio de Gen√≥mica Microbiana, Unidad de Bioqu√≠mica, Departamento Biom√©dico, Facultad de Ciencias de la Salud, Universidad de Antofagasta, Chile.	Alexandra Galetoviƒá et al
hCoV-19/Chile/AN_19602285/2021	EPI_ISL_7734606		Laboratorio Cl√≠nico, Secci√≥n Biolog√≠a Molecular. Hospital Dr. Carlos Cisternas, Calama. Serem√≠a Salud Antofagasta.	Laboratorio de Gen√≥mica Microbiana, Unidad de Bioqu√≠mica, Departamento Biom√©dico, Facultad de Ciencias de la Salud, Universidad de Antofagasta, Chile.	Alexandra Galetoviƒá et al
hCoV-19/Chile/VS-UV-181/2021	EPI_ISL_7648733		Laboratorio de Genomica y Laboratorio de Virologia Clinica, Universidad de Valparaiso	Laboratorio de Genomica y Laboratorio de Virologia Clinica, Universidad de Valparaiso	Javier Tognarelli et al
hCoV-19/Chile/CO-USACH-00207/2021	EPI_ISL_7507293		HOSPITAL SAN PABLO	Unidad de Secuenciaci√≥n y Gen√≥mica, USACH	Carlos A. Villarroel et al
hCoV-19/Zimbabwe/CERI-KRISP-K021566/2021	EPI_ISL_3730409		National Microbiology Reference Laboratory, Ministry of Health, Harare, Zimbabwe	CERI, Centre for Epidemic Response and Innvoation, Stellenbosch University and KRISP, KZN Research Innovation and Sequencing Platform, UKZN.	Air Comodor Dr J. Chimedza et al
hCoV-19/Zimbabwe/CERI-KRISP-K021543/2021	EPI_ISL_3730456		National Microbiology Reference Laboratory, Ministry of Health, Harare, Zimbabwe	CERI, Centre for Epidemic Response and Innvoation, Stellenbosch University and KRISP, KZN Research Innovation and Sequencing Platform, UKZN.	Air Comodor Dr J. Chimedza et al
hCoV-19/Zimbabwe/CERI-KRISP-K021554/2021	EPI_ISL_3730481		National Microbiology Reference Laboratory, Ministry of Health, Harare, Zimbabwe	CERI, Centre for Epidemic Response and Innvoation, Stellenbosch University and KRISP, KZN Research Innovation and Sequencing Platform, UKZN.	Air Comodor Dr J. Chimedza et al
hCoV-19/Austria/CeMM21319/2021	EPI_ISL_7798641		Center for Virology, Medical University of Vienna	Bergthaler laboratory, CeMM Research Center for Molecular Medicine of the Austrian Academy of Sciences	Lukas Endler et al
hCoV-19/Aruba/AW-RIVM-62893/2021	EPI_ISL_4993318		Dutch COVID-19 response team	National Institute for Public Health and the Environment (RIVM)	Adam Meijer et al
hCoV-19/TrinidadandTobago/110675/2021	EPI_ISL_8262721		The Caribbean Public Health Agency	Carrington Lab, Department of Preclinical Sciences, Faculty of Medical Sciences, The University of the West Indies, St Augustine Campus	Nikita S. D. Sahadeo et al
hCoV-19/USA/CA-CDC-FG-180090/2021	EPI_ISL_7312603	OL745447.1	Fulgent Genetics	Centers for Disease Control and Prevention Division of Viral Diseases, Pathogen Discovery	Dakota Howard et al
hCoV-19/Canada/NL-PHML-236815/2021	EPI_ISL_6368472		NL-Dr. Leonard A. Miller Centre for Health Services	Newfoundland and Labrador - Eastern Health	Anna Majer et al
hCoV-19/Bolivia/SAN-UPCH-3201/2021	EPI_ISL_10760994		Laboratorio de Diagn√≥stico e Investigaci√≥n BIOSCIENCE SRL	Laboratorio de Gen√≥mica Microbiana, Universidad Peruana Cayetano Heredia	Esdenka P√©rez et al
hCoV-19/Bolivia/Pt-INLASA-17578/2021	EPI_ISL_11816363		Centro de Salud San Benito	Instituto Nacional de Laboratorios de Salud "Dr. N√©stor Morales Villaz√≥n" (INLASA)	Guzm√°n-Otazo et al
hCoV-19/Bolivia/SAN-UPCH-3202/2021	EPI_ISL_10760995		Laboratorio de Diagn√≥stico e Investigaci√≥n BIOSCIENCE SRL	Laboratorio de Gen√≥mica Microbiana, Universidad Peruana Cayetano Heredia	Esdenka P√©rez et al
hCoV-19/Bolivia/SAN-UPCH-3204/2021	EPI_ISL_10760997		Laboratorio de Diagn√≥stico e Investigaci√≥n BIOSCIENCE SRL	Laboratorio de Gen√≥mica Microbiana, Universidad Peruana Cayetano Heredia	Esdenka P√©rez et al
hCoV-19/Bolivia/SAN-CABANA-PE-UPCH-2301/2021	EPI_ISL_8800582		Laboratorio de Diagn√≥stico e Investigaci√≥n BIOSCIENCE SRL	Laboratorio de Gen√≥mica Microbiana, Universidad Peruana Cayetano Heredia	Esdenka P√©rez et al
hCoV-19/Bonaire/BQ-RIVM-74137/2021	EPI_ISL_7785065		Dutch COVID-19 response team	National Institute for Public Health and the Environment (RIVM)	Adam Meijer et al
hCoV-19/Bonaire/BQ-RIVM-74136/2021	EPI_ISL_7785064		Dutch COVID-19 response team	National Institute for Public Health and the Environment (RIVM)	Adam Meijer et al
hCoV-19/Bonaire/BQ-RIVM-74140/2021	EPI_ISL_7785068		Dutch COVID-19 response team	National Institute for Public Health and the Environment (RIVM)	Adam Meijer et al
hCoV-19/Bonaire/BQ-RIVM-74144/2021	EPI_ISL_7785072		Dutch COVID-19 response team	National Institute for Public Health and the Environment (RIVM)	Adam Meijer et al
hCoV-19/Bonaire/BQ-RIVM-71658/2021	EPI_ISL_7469711		Dutch COVID-19 response team	National Institute for Public Health and the Environment (RIVM)	Adam Meijer et al
hCoV-19/Bonaire/BQ-RIVM-74139/2021	EPI_ISL_7785067		Dutch COVID-19 response team	National Institute for Public Health and the Environment (RIVM)	Adam Meijer et al
hCoV-19/Bonaire/BQ-RIVM-79981/2021	EPI_ISL_8724010		Dutch COVID-19 response team	National Institute for Public Health and the Environment (RIVM)	Adam Meijer et al
hCoV-19/Bonaire/BQ-RIVM-79954/2021	EPI_ISL_8723983		Dutch COVID-19 response team	National Institute for Public Health and the Environment (RIVM)	Adam Meijer et al
hCoV-19/Panama/M109220-GMI/2021	EPI_ISL_11855097		Gorgas Memorial Institute of Health Studies	Gorgas Memorial Institute of Health Studies	Claudia Gonzalez et al
hCoV-19/Canada/QC-L00390772001/2021	EPI_ISL_5897621		Laboratoire de sant√© publique du Qu√©bec	Laboratoire de sant√© publique du Qu√©bec	Sandrine Moreira et al
hCoV-19/Canada/QC-L00394624001/2021	EPI_ISL_7707191		Laboratoire de sant√© publique du Qu√©bec	Laboratoire de sant√© publique du Qu√©bec	Sandrine Moreira et al
hCoV-19/Guyana/8167-GMI/2021	EPI_ISL_11764516		National Public Health Reference Laboratory, Ministry of Health,	Genomics and Proteomics Departament, Gorgas Memorial Institute For Health Studies	Claudia Gonzalez et al
hCoV-19/Bolivia/SAN-UPCH-3203/2021	EPI_ISL_10760996		Laboratorio de Diagn√≥stico e Investigaci√≥n BIOSCIENCE SRL	Laboratorio de Gen√≥mica Microbiana, Universidad Peruana Cayetano Heredia	Esdenka P√©rez et al
hCoV-19/USA/RI-CDCBI-RIDOH_MJQGKMKUJXTP66SN/2021	EPI_ISL_8213490	OM073036.1	Rhode Island Department of Health	Infectious Disease Program, Broad Institute of Harvard and MIT	Siddle et al
hCoV-19/DominicanRepublic/1566246/2021	EPI_ISL_8642583	OM248506.1	Biotechnology Core Facility Branch, Centers for Disease Control and Prevention	Centers for Disease Control and Prevention Division of Viral Diseases, Pathogen Discovery	Isaac Sanchez et al
hCoV-19/Peru/HUC-INS-11526/2021	EPI_ISL_8558595		Laboratorio de Referencia Nacional de Virus Respiratorios. Centro Nacional de Salud Publica. Instituto Nacional de Salud Peru.	Laboratorio de Referencia Nacional de Virus Respiratorios. Centro Nacional de Salud Publica. Instituto Nacional de Salud Peru.	Carlos Padilla Rojas et al
hCoV-19/Peru/TUM-INS-12462/2021	EPI_ISL_8882380		Laboratorio de Referencia Nacional de Virus Respiratorios. Centro Nacional de Salud Publica. Instituto Nacional de Salud Peru.	Laboratorio de Referencia Nacional de Virus Respiratorios. Centro Nacional de Salud Publica. Instituto Nacional de Salud Peru.	Carlos Padilla Rojas et al
hCoV-19/Guatemala/INC-LNS-129/2021	EPI_ISL_8056754		LNS	Inciensa, Instituto Costarricense de Investigaci√≥n y Ense√±anza en Nutrici√≥n y Salud	C√©sar Conde et al
hCoV-19/SouthSudan/UG1081/2021	EPI_ISL_10512558		South Sudan Ministry of Health, WHO South Sudan, MRC/UVRI & LSHTM Uganda Research Unit	MRC/UVRI & LSHTM Uganda Research Unit, South Sudan Ministry of Health, WHO South Sudan	Abe G Abias et al
hCoV-19/Uganda/UG622/2021	EPI_ISL_3149363		MRC/UVRI & LSHTM Uganda Research Unit, Central Public Health Laboratories	MRC/UVRI & LSHTM Uganda Research Unit, Central Public Health Laboratories	Matthew Cotten et al
hCoV-19/Kenya/UGC-GKP-PR-4008/2021	EPI_ISL_6705115		Eldoret Prison	USAMRD-A, Basic Science Laboratory	Gathii Kimita et al
hCoV-19/Eswatini/N22738/2021	EPI_ISL_9439170		Matsenjani Health Centre	National Institute for Communicable Diseases of the National Health Laboratory Service	Maphalala G et al
hCoV-19/SouthSudan/UG692/2021	EPI_ISL_3546331		South Sudan Ministry of Health, WHO South Sudan, MRC/UVRI & LSHTM Uganda Research Unit	MRC/UVRI & LSHTM Uganda Research Unit, South Sudan Ministry of Health, WHO South Sudan	Joseph Francis Wamala et al
hCoV-19/Brazil/SP-IB_135569/2021	EPI_ISL_5688872		FACULDADE DE MEDICINA ABC	Instituto Butantan	Dimas Tadeu Covas et al
hCoV-19/Uganda/MRC-UVRI-UVRI415399/2021	EPI_ISL_8307358		MRC/UVRI & LSHTM Uganda Research Unit, Uganda Virus Research Institute	MRC/UVRI & LSHTM Uganda Research Unit, Uganda Virus Research Institute	Deogratius Ssemwanga et al
hCoV-19/Albania/CO-00602-XXK000_1950_3/2021	EPI_ISL_9238008		Department of Microbiology, National Institute of Public Health of Kosovo	Department of Microbiology, National Institute of Public Health of Kosovo	Xhevat Jakupi et al
hCoV-19/HongKong/WHP5068/2021	EPI_ISL_11326700		Hong Kong Department of Health	School of Public Health, The University of Hong Kong	Dominic N.C. Tsang et al
hCoV-19/USA/UT-UPHL-211123123896/2021	EPI_ISL_7016798	OM143708.1	Utah Public Health Laboratory	Utah Public Health Laboratory	Erin L. Young et al
hCoV-19/Latvia/2110010918/2021	EPI_ISL_9699765		Riga East University Hospital, National Microbiology Reference Laboratory	Riga East University Hospital, National Microbiology Reference Laboratory; Eurofins Genomics Europe Sequencing GmbH	ƒ¢irts ≈†ƒ∑enders et al
hCoV-19/India/KA-RF-NCBS-RFNB-482/2021	EPI_ISL_6852040		MOLECULAR SOLUTIONS CARE HEALTH LLP, BANGALORE	National Centre for Biological Sciences, TIFR - Rockefeller Foundation	Darshan Sreenivas et al
hCoV-19/env/Liechtenstein/CeMM21612/2021	EPI_ISL_8769319		Institute for Water Quality and Resource Management, Technical University Vienna	Bergthaler laboratory, CeMM Research Center for Molecular Medicine of the Austrian Academy of Sciences	Lukas Endler et al
hCoV-19/Malaysia/TIDREC-NSC487/2021	EPI_ISL_8170536		PKD Tanah Merah	Tropical Infectious Diseases Research & Education Centre (TIDREC), Universiti Malaya	Kim-Kee Tan et al
hCoV-19/Indonesia/BT-NIHRD-WGS.22.00050/2022	EPI_ISL_8811340		Labkesda Kota Tangerang	National Institute of Health Research and Development	Vivi Setiawaty et al
hCoV-19/Malaysia/C19UMB928/2021	EPI_ISL_9829376		HTJS	UKM Medical Molecular Biology Institute (UMBI)	Rahman Jamal et al
hCoV-19/Myanmar/DSMRC-060/2021	EPI_ISL_8920490		DSMRC	Defence Services Medical Research Centre (DSMRC)	Khine Zaw Oo et al
hCoV-19/Indonesia/JK-NIHRD-WGS14689/2021	EPI_ISL_8185490		PRVKP FKUI	National Institute of Health Research and Development	Hana Apsari Pawestri et al
hCoV-19/Malaysia/UiTM1680/2022	EPI_ISL_11939167		Unit Forensik Hospital Kepala Batas	iPROMISE, UiTM	Mohd Zaki Salleh et al
hCoV-19/Netherlands/ZH-RIVM-45970/2021	EPI_ISL_3138044		Dutch COVID-19 response team	National Institute for Public Health and the Environment (RIVM)	Adam Meijer et al
hCoV-19/Ireland/D-NVRL-M34IRL41764/2021	EPI_ISL_3739465		National Virus Reference Laboratory	National Virus Reference Laboratory	Zoe Yandle et al
hCoV-19/Luxembourg/LNS9409662/2021	EPI_ISL_7791375		Hospital Center Luxembourg	Laboratoire national de sante, Microbiology, Microbial Genomics Platform	Anke Wienecke-Baldacchino et al
hCoV-19/CentralAfricanRepublic/JXCDC-85/2021	EPI_ISL_8917340		2021-12-12	Jiaxing Center for Disease Control and Prevention	Zhongwen Chen et al
hCoV-19/Canada/UN-155248/2021	EPI_ISL_12389090		Switch Health	Public Health Agency of Canada (PHAC) National Microbiology Laboratory	Anna Majer et al
hCoV-19/Lithuania/LTU000_REZUS_12_31_A179/2021	EPI_ISL_9611473		UAB "Rezus.lt"	National Public Health Surveillance Laboratory	Lukas Zemaitis et al
hCoV-19/England/MILK-2C9D8A4/2021	EPI_ISL_7301741	OV339382.1	Lighthouse Lab in Milton Keynes	Wellcome Sanger Institute for the COVID-19 Genomics UK (COG-UK) Consortium	The Lighthouse Lab in Milton Keynes et al
hCoV-19/Wales/PHWC-PFM75Z/2021	EPI_ISL_7010470		Originating lab: Wales Specialist Virology Centre Sequencing lab: Pathogen Genomics Unit	Public Health Wales Microbiology Cardiff Wales Specialist Virology Centre	Catherine Moore et al
hCoV-19/NewZealand/21KV0779/2021	EPI_ISL_7376497		PathLab Bay of Plenty	Institute of Environmental Science and Research (ESR)	Sarah Cockerton et al
hCoV-19/Ireland/LS-NVRL-S21IRL00521214/2021	EPI_ISL_7776182		National Virus Reference Laboratory	National Virus Reference Laboratory	Zoe Yandle et al
hCoV-19/Curacao/CW-RIVM-83993/2022	EPI_ISL_9530127		Dutch COVID-19 response team	National Institute for Public Health and the Environment (RIVM)	Adam Meijer et al
hCoV-19/NewZealand/21CH0892/2021	EPI_ISL_7706825		Canterbury Health Laboratories	Institute of Environmental Science and Research (ESR)	Sarah Cockerton et al
hCoV-19/Moldova/Nr108024/2021	EPI_ISL_7570466		Virology Laboratory, NAPH, Moldova	Virology Laboratory, NAPH, Moldova	Halacu Ala et al
hCoV-19/Norway/Ahus-2393/2021	EPI_ISL_7405249		Dept. of Microbiology and Infection Control, Akershus University Hospital HF	Dept. of Microbiology and Infection Control, Akershus University Hospital HF	Hege Vangstein Aamot et al
hCoV-19/NewZealand/21MV2900/2021	EPI_ISL_7984688		PathLab Bay of Plenty	Institute of Environmental Science and Research (ESR)	Sarah Cockerton et al
hCoV-19/Wales/PHWC-PGPI8D/2021	EPI_ISL_8490014		Originating lab: Wales Specialist Virology Centre Sequencing lab: Pathogen Genomics Unit	Public Health Wales Microbiology Cardiff Wales Specialist Virology Centre	Catherine Moore et al
hCoV-19/Cameroon/CERI-KRISP-K037167/2021	EPI_ISL_11825808		Laboratoire National de Sante Publique	CERI, Centre for Epidemic Response and Innvoation, Stellenbosch University and KRISP, KZN Research Innovation and Sequencing Platform, UKZN.	Dr Essomba Rene Ghislain et al
hCoV-19/Finland/THL-202133659/2021	EPI_ISL_9076844		NordLab Oulu	Expert Microbiology, National Institute for Health and Welfare	Soile Blomqvist et al
hCoV-19/Belgium/AZDelta-2148-15437/2021	EPI_ISL_7405299		AZDelta	AZ Delta Medical Laboratories in Roeselare, Belgium	Geert Martens et al
hCoV-19/USA/TN-CDC-LC0319086/2021	EPI_ISL_5575625	OK611574.1	Laboratory Corporation of America	Centers for Disease Control and Prevention Division of Viral Diseases, Pathogen Discovery	Dakota Howard et al
hCoV-19/Peru/ARE-INS-11725/2021	EPI_ISL_8558792		Laboratorio de Referencia Nacional de Virus Respiratorios. Centro Nacional de Salud Publica. Instituto Nacional de Salud Peru.	Laboratorio de Referencia Nacional de Virus Respiratorios. Centro Nacional de Salud Publica. Instituto Nacional de Salud Peru.	Carlos Padilla Rojas et al
hCoV-19/Peru/AYA-INS-10072/2021	EPI_ISL_7494732		Laboratorio de Referencia Nacional de Virus Respiratorios. Centro Nacional de Salud Publica. Instituto Nacional de Salud Peru.	Laboratorio de Referencia Nacional de Virus Respiratorios. Centro Nacional de Salud Publica. Instituto Nacional de Salud Peru.	Carlos Padilla Rojas et al
hCoV-19/Peru/LIM-INS-12363/2021	EPI_ISL_9053599		Laboratorio de Referencia Nacional de Virus Respiratorios. Centro Nacional de Salud Publica. Instituto Nacional de Salud Peru.	Laboratorio de Referencia Nacional de Virus Respiratorios. Centro Nacional de Salud Publica. Instituto Nacional de Salud Peru.	Carlos Padilla Rojas et al
hCoV-19/Colombia/SAN-UW21120641495/2021	EPI_ISL_11784883	ON150699.1	UW Virology Lab	UW Virology Lab	Pavitra Roychoudhury et al
hCoV-19/Peru/LAM-INS-12439/2021	EPI_ISL_8882357		Laboratorio de Referencia Nacional de Virus Respiratorios. Centro Nacional de Salud Publica. Instituto Nacional de Salud Peru.	Laboratorio de Referencia Nacional de Virus Respiratorios. Centro Nacional de Salud Publica. Instituto Nacional de Salud Peru.	Carlos Padilla Rojas et al
hCoV-19/Peru/CUS-INS-11767/2021	EPI_ISL_8558834		Laboratorio de Referencia Nacional de Virus Respiratorios. Centro Nacional de Salud Publica. Instituto Nacional de Salud Peru.	Laboratorio de Referencia Nacional de Virus Respiratorios. Centro Nacional de Salud Publica. Instituto Nacional de Salud Peru.	Carlos Padilla Rojas et al
hCoV-19/USA/MS-UMMC-M1604F8-517831/2021	EPI_ISL_7723872		University of Mississippi Medical Center, Department of Pathology	University of Mississippi Medical Center, Molecular and Genomics Core Facility	Ashley C. Johnson et al
hCoV-19/Morocco/IPM20382988/2021	EPI_ISL_8186756		Medical Virology and BSL3 Laboratory	Centre de S√©quen√ßage G√©nomique	EL Hamouchi Adil et al
hCoV-19/TrinidadandTobago/106519/2021	EPI_ISL_7647267		Trinidad Public Health Laboratory	Carrington Lab, Department of Preclinical Sciences, Faculty of Medical Sciences, The University of the West Indies, St Augustine Campus	Nikita S. D. Sahadeo et al
hCoV-19/TrinidadandTobago/119401/2022	EPI_ISL_9267597		Trinidad Public Health Laboratory	Carrington Lab, Department of Preclinical Sciences, Faculty of Medical Sciences, The University of the West Indies, St Augustine Campus	Nikita S. D. Sahadeo et al
hCoV-19/Australia/ACT0132/2021	EPI_ISL_4107885		ACT Pathology	Schwessinger Lab	Carolina Correa Ospina et al
hCoV-19/Australia/ACT1994/2021	EPI_ISL_7569932		ACT Pathology	Schwessinger Lab	Austin Bird et al
hCoV-19/Australia/NSW-ICPMR-15849/2021	EPI_ISL_7620885		Histopath	NSW Health Pathology - Institute of Clinical Pathology and Medical Research; Westmead Hospital; University of Sydney	Arnott A. et al
hCoV-19/Australia/NSW-ICPMR-15973/2021	EPI_ISL_7621016		Histopath	NSW Health Pathology - Institute of Clinical Pathology and Medical Research; Westmead Hospital; University of Sydney	Arnott A. et al
hCoV-19/Australia/VIC28155/2021	EPI_ISL_7769632		Microbiological Diagnostic Unit - Public Health Laboratory (MDU-PHL)	Microbiological Diagnostic Unit - Public Health Laboratory (MDU-PHL)	Seemann et al
hCoV-19/Australia/VIC29973/2021	EPI_ISL_8641687		Microbiological Diagnostic Unit - Public Health Laboratory (MDU-PHL)	Microbiological Diagnostic Unit - Public Health Laboratory (MDU-PHL)	Seemann et al
hCoV-19/Australia/QLD2563/2021	EPI_ISL_7190347		PHV-FSS	PHV-FSS	Chenwei Wang on behalf of Q-PHIRE Genomics et al
hCoV-19/Australia/WA876/2021	EPI_ISL_8405494		PathWest Laboratory Medicine WA	PathWest Laboratory Medicine WA Microbial Surveillance Unit	PathWest Laboratory Medicine WA Microbial Surveillance Unit et al
hCoV-19/Australia/ACT-2410/2021	EPI_ISL_8331760		ACT Pathology	Schwessinger Lab	Austin Bird et al
hCoV-19/NewZealand/21CV0239/2021	EPI_ISL_3664458		Wellington SCL (WN)	Institute of Environmental Science and Research (ESR)	Rachel Boyle et al
hCoV-19/NewZealand/21CV0263/2021	EPI_ISL_3804588		Wellington SCL (WN)	Institute of Environmental Science and Research (ESR)	Rachel Boyle et al
hCoV-19/NewZealand/22CH0117/2021	EPI_ISL_8826299		Middlemore Hospital	Institute of Environmental Science and Research (ESR)	Sarah Cockerton et al
hCoV-19/NewZealand/21MV3235/2021	EPI_ISL_6828190		Waikato Hospital	Institute of Environmental Science and Research (ESR)	Sarah Cockerton et al
hCoV-19/NewZealand/21CV2729/2021	EPI_ISL_6828037		MedLab Central Ltd	Institute of Environmental Science and Research (ESR)	Sarah Cockerton et al
hCoV-19/NewZealand/21KV0546/2021	EPI_ISL_6828118		MedLab Central Ltd	Institute of Environmental Science and Research (ESR)	Sarah Cockerton et al
hCoV-19/NewZealand/21CV3349/2021	EPI_ISL_7377195		MedLab South Ltd Nelson	Institute of Environmental Science and Research (ESR)	Sarah Cockerton et al
hCoV-19/NewZealand/21CV3281/2021	EPI_ISL_7377420		MedLab South Ltd Nelson	Institute of Environmental Science and Research (ESR)	Sarah Cockerton et al
hCoV-19/NewZealand/21MV3542/2021	EPI_ISL_7985032		Waikato Hospital	Institute of Environmental Science and Research (ESR)	Sarah Cockerton et al
hCoV-19/NewZealand/21CV3829/2021	EPI_ISL_8188890		Wellington SCL (WN)	Institute of Environmental Science and Research (ESR)	Sarah Cockerton et al
hCoV-19/NewZealand/21CV3444/2021	EPI_ISL_7706062		MedLab Central Ltd	Institute of Environmental Science and Research (ESR)	Sarah Cockerton et al
hCoV-19/NewZealand/22CH0321/2021	EPI_ISL_8826150		Waikato Hospital	Institute of Environmental Science and Research (ESR)	Sarah Cockerton et al
hCoV-19/NewZealand/22MV0353/2022	EPI_ISL_8826272		Waikato Hospital	Institute of Environmental Science and Research (ESR)	Sarah Cockerton et al
hCoV-19/NewZealand/21CV0921/2021	EPI_ISL_5911184		LabPLUS	Institute of Environmental Science and Research (ESR)	Sarah Cockerton et al
hCoV-19/NewZealand/22CH0235/2022	EPI_ISL_8826287		Southern Community Labs Chch	Institute of Environmental Science and Research (ESR)	Sarah Cockerton et al
hCoV-19/NewZealand/22CH0553/2021	EPI_ISL_9210523		Northland Pathology	Institute of Environmental Science and Research (ESR)	Sarah Cockerton et al
hCoV-19/NewZealand/21CH0905/2021	EPI_ISL_7376955		Canterbury Health Laboratories	Institute of Environmental Science and Research (ESR)	Sarah Cockerton et al
hCoV-19/NewZealand/22CV0056/2021	EPI_ISL_8648725		Hawkes Bay Hospital	Institute of Environmental Science and Research (ESR)	Sarah Cockerton et al
hCoV-19/NewZealand/21MV2452/2021	EPI_ISL_5906979		North Shore Hospital	Institute of Environmental Science and Research (ESR)	Sarah Cockerton et al
hCoV-19/NewZealand/21MV3376/2021	EPI_ISL_7377281		PathLab Bay of Plenty	Institute of Environmental Science and Research (ESR)	Sarah Cockerton et al
hCoV-19/NewZealand/22CH0628/2022	EPI_ISL_9671826		PathLab Bay of Plenty	Institute of Environmental Science and Research (ESR)	Sarah Cockerton et al
hCoV-19/NewZealand/21MV3394/2021	EPI_ISL_7706047		PathLab Bay of Plenty	Institute of Environmental Science and Research (ESR)	Sarah Cockerton et al
hCoV-19/NewZealand/21KV0776/2021	EPI_ISL_7377294		PathLab Bay of Plenty	Institute of Environmental Science and Research (ESR)	Sarah Cockerton et al
hCoV-19/NewZealand/21CV3279/2021	EPI_ISL_7376779		MedLab Central Ltd	Institute of Environmental Science and Research (ESR)	Sarah Cockerton et al
hCoV-19/NewZealand/22CV0851/2022	EPI_ISL_9209170		MedLab Central Ltd	Institute of Environmental Science and Research (ESR)	Sarah Cockerton et al
hCoV-19/NewZealand/22CV0444/2022	EPI_ISL_8825508		Wellington SCL (WN)	Institute of Environmental Science and Research (ESR)	Sarah Cockerton et al
hCoV-19/NewZealand/22KV0025/2022	EPI_ISL_9209610		PathLab Bay of Plenty	Institute of Environmental Science and Research (ESR)	Sarah Cockerton et al
hCoV-19/NewZealand/22CV1049/2022	EPI_ISL_9636515		Hawkes Bay Hospital	Institute of Environmental Science and Research (ESR)	Sarah Cockerton et al
hCoV-19/NewZealand/22CV1689/2022	EPI_ISL_10188505		Hawkes Bay Hospital	Institute of Environmental Science and Research (ESR)	Sarah Cockerton et al
hCoV-19/Morocco/70/2021	EPI_ISL_8308351		NIH	National Institute of Hygiene	Hassan Ihazmade et al
hCoV-19/Morocco/593/2022	EPI_ISL_10752419		NIH	National Institute of Hygiene	Hassan Ihazmade et al
hCoV-19/Morocco/414/2022	EPI_ISL_10019539		NIH	National Institute of Hygiene	Hassan Ihazmade et al
hCoV-19/Serbia/10C3-12/2021	EPI_ISL_11834770		Directorate for national reference laboratories	Institute of Molecular Genetics and Genetic Engineering University of Belgrade	Djordjevic V. et al
hCoV-19/SouthAfrica/NICD-N24028/2021	EPI_ISL_9201387		HELEN JOSEPH LABORATORY	National Institute for Communicable Diseases of the National Health Laboratory Service	Amoako DG et al
hCoV-19/Mozambique/CERI-KRISP-K033887/2021	EPI_ISL_9418731		Instituto Nacional de Saude (INS), Mozambique	CERI, Centre for Epidemic Response and Innovation, Stellenbosch University and KRISP, KZN Research Innovation and Sequencing Platform, UKZN.	Nalia Ismael et al
hCoV-19/Lesotho/N36069/2022	EPI_ISL_12956130		NATIONAL REFERENCE LABORATORIES	National Institute for Communicable Diseases of the National Health Laboratory Service	Maphalala G et al
hCoV-19/Zimbabwe/S_3083_B49/2021	EPI_ISL_9184708		National Microbilogy Reference Laboratory	National Microbilogy Reference Laboratory	Jasper Chimedza et al
hCoV-19/Malawi/MLW-00285/2021	EPI_ISL_8164264		Malawi Liverpool Wellcome Trust Clinical Research Program	Malawi Liverpool Wellcome Trust Clinical Research Program	Catherine Anscombe et al
hCoV-19/Georgia/Tb-sNGS2289/2021	EPI_ISL_8267889		JSC MedCity	Department for Virology, Molecular Biology and Genome Research, R. G. Lugar Center for Public Health Research, National Center for Disease Control and Public Health (NCDC) of Georgia.	Giorgi Tomashvili et al
hCoV-19/CzechRepublic/CSQ6255/2022	EPI_ISL_10448211		OKMI	University Hospital Brno, CMBG	Bezdicek Matej et al
hCoV-19/Botswana/R52B75_BHP_AAC32072/2021	EPI_ISL_7834587		Botswana Harvard HIV Reference Laboratory	Botswana Harvard HIV Reference Laboratory	Sikhulile Moyo et al
hCoV-19/CaboVerde/43864/2021	EPI_ISL_11270659		Virology Laboratory of Praia	Institut Pasteur de Dakar	Sanders Kevin et al
hCoV-19/Mozambique/CERI-KRISP-K032763/2021	EPI_ISL_7715460		Instituto Nacional de Saude (INS), Mozambique	CERI, Centre for Epidemic Response and Innvoation, Stellenbosch University and KRISP, KZN Research Innovation and Sequencing Platform, UKZN.	Nalia Ismael et al
hCoV-19/Mozambique/CERI-KRISP-K032766/2021	EPI_ISL_7715462		Instituto Nacional de Saude (INS), Mozambique	CERI, Centre for Epidemic Response and Innvoation, Stellenbosch University and KRISP, KZN Research Innovation and Sequencing Platform, UKZN.	Nalia Ismael et al
hCoV-19/Senegal/SN-IR9-000086BIS/2021	EPI_ISL_7571614		Iressef Genomics lab	IRESSEF	Souleymane MBOUP et al
hCoV-19/Indonesia/BT-NIHRD-MI.22.13698/2022	EPI_ISL_9843663		KKP Kelas 1 Soekarno-Hatta (FarmaLab)	National Institute of Health Research and Development	Hana Apsari Pawestri et al
hCoV-19/Rwanda/NRLNAT4296/2021	EPI_ISL_10114884		Nucleic Acid Testing, National Reference Laboratory	GIGA Medical Genomics	Yvan Butera et al
hCoV-19/Mexico/PUE_InDRE_FB53924_E21913036169_S9925/2021	EPI_ISL_8747528		LESP Puebla	Instituto de Diagnostico y Referencia Epidemiologicos (INDRE)	Claudia Wong-Arambula et al
hCoV-19/Italy/CAM-TIGEM-IZSM-COLLI-27647/2022	EPI_ISL_11055479		Lab. Microbiologia e Virologia Cotugno A.O. dei Colli	TIGEM	Antonio Grimaldi Patrizia Annunziata Francesco Panariello Claudia Tiberio Teresa Giuliano Michela Daniele Valentina Bouche Ilaria Cimmino Chiara Colantuono Lucio Di Filippo Anna Manfredi Marcello Salvi Antonio Limone Luigi Atripaldi Andrea Ballabio Davide Cacchiarelli et al
hCoV-19/SriLanka/aicbu4708/2022	EPI_ISL_10104426		Allergy, Immunology and Cell Biology Unit (AICBU)	Allergy, Immunology and Cell Biology Unit (AICBU)	Chandima Jeewandara et al
hCoV-19/SouthAfrica/CERI-KRISP-K033166/2021	EPI_ISL_8957610		National Health Laboratory Service, Kwazulu-Natal, South Africa	CERI, Centre for Epidemic Response and Innvoation, Stellenbosch University and KRISP, KZN Research Innovation and Sequencing Platform, UKZN.	Nokukhanya Mdlalose et al
hCoV-19/Egypt/CPHL-21850/2022	EPI_ISL_12607701		CPHL,MOH,EGYPT	CPHL	Wael H. Roshdy et al
hCoV-19/Uruguay/DLSP_746/2022	EPI_ISL_12532640		Departamento Laboratorios de Salud PÔøΩblica (DLSP) Ministerio de Salud PÔøΩblica	Departamento Laboratorios de Salud PÔøΩblica (DLSP) Ministerio de Salud PÔøΩblica	Cortinas et al
hCoV-19/Mexico/ROO_CIAD-IMSS_202201005550/2022	EPI_ISL_11128888		Unidad de Investigaci√≥n M√©dica de Yucat√°n (UIMY)	Microbial Genomics Laboratory	Julio Elias Alvarado-Yaah et al
hCoV-19/Brazil/RS-LACENRS-431740436/2022	EPI_ISL_12905729		LACEN/CEVS/SES-RS	LACEN/CEVS/SES-RS	Richard Steiner Salvato et al
hCoV-19/Brazil/TO-LACENTO-220127001185/2022	EPI_ISL_11373009		Laborat√≥rio Central de Sa√∫de P√∫blica do Estado do Tocantins (LACEN/TO)	Laborat√≥rio Central de Sa√∫de P√∫blica do Estado do Tocantins (LACEN/TO)	Ueric Jos√© Borges de Souza et al
hCoV-19/Peru/LIM-INS-12743/2021	EPI_ISL_8882658		Laboratorio de Referencia Nacional de Virus Respiratorios. Centro Nacional de Salud Publica. Instituto Nacional de Salud Peru.	Laboratorio de Referencia Nacional de Virus Respiratorios. Centro Nacional de Salud Publica. Instituto Nacional de Salud Peru.	Carlos Padilla Rojas et al
hCoV-19/Mexico/TAB_InDRE_FB54297_E27313206732_S9937/2021	EPI_ISL_8747576		LESP Tabasco	Instituto de Diagnostico y Referencia Epidemiologicos (INDRE)	Claudia Wong-Arambula et al
hCoV-19/USA/UT-UPHL-220304542027/2022	EPI_ISL_10867607	ON002024.1	Utah Public Health Laboratory	Utah Public Health Laboratory	Erin L. Young et al
hCoV-19/Nepal/NPHL-S-1057/2022	EPI_ISL_9388287		BPKIHS	National Public Health Laboratory	National Public Health Laboratory Team et al
hCoV-19/Namibia/N30708/2021	EPI_ISL_12958509		Namibia Institute of Pathology (NIP)	National Institute for Communicable Diseases of the National Health Laboratory Service	Van Rooyen G et al
hCoV-19/Angola/CERI-KRISP-K036982/2022	EPI_ISL_11017531		Instituto Nacional de Investiga√ß√£o em Sa√∫de	CERI, Centre for Epidemic Response and Innovation, Stellenbosch University and KRISP, KZN Research Innovation and Sequencing Platform, UKZN.	Morais J et al
hCoV-19/Angola/CERI-KRISP-K037026/2022	EPI_ISL_11017543		Instituto Nacional de Investiga√ß√£o em Sa√∫de	CERI, Centre for Epidemic Response and Innovation, Stellenbosch University and KRISP, KZN Research Innovation and Sequencing Platform, UKZN.	Morais J et al
hCoV-19/Senegal/SN-IR1-0084353/2021	EPI_ISL_7875814		Iressef Genomics lab	IRESSEF	Souleymane MBOUP et al
hCoV-19/Angola/CERI-KRISP-K036996/2022	EPI_ISL_11017535		Instituto Nacional de Investiga√ß√£o em Sa√∫de	CERI, Centre for Epidemic Response and Innovation, Stellenbosch University and KRISP, KZN Research Innovation and Sequencing Platform, UKZN.	Morais J et al
hCoV-19/Chile/RM-PUC_MVL_2144/2021	EPI_ISL_8158326		Laboratorio de Infectologia y Virologia Molecular	Laboratory of Molecular Virology, School of Medicine, Pontificia Universidad Catolica de Chile	Catalina Pardo-Roa et al
hCoV-19/Uruguay/DLSP_p08/2022	EPI_ISL_12532616		Departamento Laboratorios de Salud PÔøΩblica (DLSP) Ministerio de Salud PÔøΩblica	Departamento Laboratorios de Salud PÔøΩblica (DLSP) Ministerio de Salud PÔøΩblica	Cortinas et al
hCoV-19/Peru/CAJ-INS-13359/2022	EPI_ISL_9769422		Laboratorio de Referencia Nacional de Virus Respiratorios. Centro Nacional de Salud Publica. Instituto Nacional de Salud Peru.	Laboratorio de Referencia Nacional de Virus Respiratorios. Centro Nacional de Salud Publica. Instituto Nacional de Salud Peru.	Carlos Padilla Rojas et al
hCoV-19/Chile/TA-197690/2021	EPI_ISL_9184451		Genetica Molecular and Subdepartamento de Virologia ISP Chile	Instituto de Salud Publica de Chile	Karen Orostica et al
hCoV-19/Mexico/SLP_IBT_IMSS_7236/2022	EPI_ISL_12934857		Centro de Investigaci√≥n Biom√©dica del Noreste (CIBIN)	Instituto de Biotecnolog√≠a de la UNAM	ulio Elias Alvarado-Yaah et al
hCoV-19/Brazil/SP-IB_153437/2022	EPI_ISL_11002777		BIOFAST	Instituto Butantan	Dimas Tadeu Covas et al
hCoV-19/USA/FL-Curative-136559/2021	EPI_ISL_9215392		Curative Labs	Curative Labs	Mikhail Hanewich-Hollatz et al
hCoV-19/Brazil/RJ-FIOCRUZ-9484/2022	EPI_ISL_12744193		Laboratory of Respiratory Viruses and Measles, Oswaldo Cruz Institute, FIOCRUZ	Laboratory of Respiratory Viruses and Measles, Oswaldo Cruz Institute, FIOCRUZ	Paola Resende et al
hCoV-19/Mexico/ROO_LANGEBIO_IMSS_6376/2022	EPI_ISL_12480214		Unidad de Investigacion Medica de Yucatan (UIMY)	Unidad de Genomica Avanzada	Julio Elias Alvarado-Yaah et al
hCoV-19/Mexico/TAM-INMEGEN-62-9/2022	EPI_ISL_11177082		SALUD DIGNA	Instituto Nacional de Medicina Genomica	Cedro-Tanda A et al
hCoV-19/Chile/LI-27610/2022	EPI_ISL_10815241		Genetica Molecular and Subdepartamento de Virologia ISP Chile	Instituto de Salud Publica de Chile	Karen Orostica et al
hCoV-19/Mexico/CHH_InDRE_FB12565_E08315941181_S12745/2022	EPI_ISL_11412628		LESP Chihuahua	Instituto de Diagnostico y Referencia Epidemiologicos (INDRE)	Claudia Wong-Arambula et al
hCoV-19/Mexico/TLA_InDRE_FB10521_E29115359731_S12222/2022	EPI_ISL_10703173		LESP Tlaxcala	Instituto de Diagnostico y Referencia Epidemiologicos (INDRE)	Claudia Wong-Arambula et al
hCoV-19/Congo/FCRM-180-14859/2022	EPI_ISL_11621472		Fondation Congolaise pour la recherche medicale (FCRM), Francine Ntoumi	Fondation Congolaise pour la Recherche M√©dicale	Mfoutou Mapanguy Claujens Chastel et al
hCoV-19/Peru/PIU-INS-16380/2022	EPI_ISL_12001375		Laboratorio de Referencia Regional de Piura. Direcci√≥n Regional de Salud de Piura.	Laboratorio de Referencia Nacional de Virus Respiratorios. Centro Nacional de Salud Publica. Instituto Nacional de Salud Peru.	Carlos Padilla Rojas et al
hCoV-19/USA/TX-HMH-MCoV-69007/2021	EPI_ISL_7978819		Houston Methodist Hospital	Houston Methodist Hospital	Randall J. Olsen et al
hCoV-19/Aruba/AW-RIVM-77669/2021	EPI_ISL_8586716		Dutch COVID-19 response team	National Institute for Public Health and the Environment (RIVM)	Adam Meijer et al
hCoV-19/Guinea/LFHVG-G0639/2021	EPI_ISL_12416771		Laboratoire des Fievres Hemorragiques Virales en Guinee, LFHVG	Laboratoire des Fievres Hemorragiques Virales en Guinee, LFHVG, and the Bernhard Nocht Institute for Tropical Medicine, BNITM
hCoV-19/Brazil/GO-2-LACEN-1540/2022	EPI_ISL_12591183		LACEN	LGBio (Laboratorio de Genetica & Biodiversidade)	Mariana Pires de Campos Telles et al
hCoV-19/Brazil/SP-NVBS15721GENOV828929456742/2022	EPI_ISL_12422870		DASA	DASA	Rodrigo Guarischi et al
hCoV-19/Eswatini/N40438/2021	EPI_ISL_12954409		Hlathikhulu Government Hospital	National Institute for Communicable Diseases of the National Health Laboratory Service	Maphalala G et al
hCoV-19/Togo/NMIMR-TGS-63/2022	EPI_ISL_12627857		Institut National D‚Äôhygiene, Lome, Togo	Noguchi Memorial Institute for Medical Research, University of Ghana, Legon, Ghana	Afiwa W. Halatoko et al
hCoV-19/Brazil/SP-IB_152350/2022	EPI_ISL_10759266		VIGILANCIA EPIDEMIOLOGICA DE SERRANA	Instituto Butantan	Dimas Tadeu Covas et al
hCoV-19/Colombia/PUT-IAVH-VG-15180/2022	EPI_ISL_9984037		LDSP PUTUMAYO	Instituto de Investigaci√≥n de Recursos Biol√≥gicos Alexander von Humboldt	Nicol√°s D. Franco-Sierra et al
hCoV-19/USA/ND-NDDH-12342/2022	EPI_ISL_10842421		North Dakota Department of Health, Public Health Laboratory	North Dakota Department of Health, Public Health Laboratory	Lisa Wingerter et al
hCoV-19/Peru/LIM-INS-16452/2022	EPI_ISL_12220798		Laboratorio de Referencia Nacional de Virus Respiratorios. Centro Nacional de Salud Publica. Instituto Nacional de Salud Peru.	Laboratorio de Referencia Nacional de Virus Respiratorios. Centro Nacional de Salud Publica. Instituto Nacional de Salud Peru.	Carlos Padilla Rojas et al
hCoV-19/Canada/MB-CPL-308938/2022	EPI_ISL_12290556		Cadham Provincial Laboratory	Cadham Provincial Laboratory	David Alexander et al
hCoV-19/Brazil/RJ-FIOCRUZ-3677/2022	EPI_ISL_10322389		Laboratory of Respiratory Viruses and Measles, Oswaldo Cruz Institute, FIOCRUZ	Laboratory of Respiratory Viruses and Measles, Oswaldo Cruz Institute, FIOCRUZ	Paola Resende et al
hCoV-19/Taiwan/NTU172/2022	EPI_ISL_12892377		Department of Laboratory Medicine, National Taiwan University Hospital	Department of Clinical Laboratory Sciences and Medical Biotechnology, National Taiwan University	Shiou-Hwei Yeh et al
hCoV-19/Iraq/CPHL-040122-96/2022	EPI_ISL_8519820		Central Public Health Laboratory	Central Public Health Laboratory	Dr. Hani Mousa Al-Akabi et al
hCoV-19/Peru/PIU-INS-14809/2022	EPI_ISL_11289691		Laboratorio de Referencia Regional de Piura. Direcci√≥n Regional de Salud de Piura.	Laboratorio de Referencia Nacional de Virus Respiratorios. Centro Nacional de Salud Publica. Instituto Nacional de Salud Peru.	Carlos Padilla Rojas et al
hCoV-19/Wales/PHWC-PEXI5W/2022	EPI_ISL_10588782		Originating lab: Wales Specialist Virology Centre Sequencing lab: Pathogen Genomics Unit	Public Health Wales Microbiology Cardiff Wales Specialist Virology Centre	Catherine Moore et al
hCoV-19/Myanmar/DSMRC-063/2021	EPI_ISL_8920492		DSMRC	Defence Services Medical Research Centre (DSMRC)	Khine Zaw Oo et al
hCoV-19/Myanmar/DSMRC-064/2021	EPI_ISL_8920493		DSMRC	Defence Services Medical Research Centre (DSMRC)	Khine Zaw Oo et al
hCoV-19/USA/MO-MSPHL-007439/2022	EPI_ISL_11110183		Missouri State Public Health Laboratory	Missouri State Public Health Laboratory	Matthew Sinn et al
hCoV-19/Zambia/ZMB-128421/2021	EPI_ISL_7988152		University of Zambia, School of Veterinary Medicine	UNZAVET and PATH	Mulenga Mwenda-Chimfwembe et al
hCoV-19/Portugal/PT26667/2022	EPI_ISL_9606239		CH Porto - H Sto Antonio	Instituto Nacional de Saude (INSA)	Borges et al
hCoV-19/Montenegro/1292582202/2022	EPI_ISL_12152885		Laboratory for Molecular Diagnostics,IPHMN	Eurofins Genomics Europe Sequencing GmbH	Danijela Vujo≈°eviƒá et al
hCoV-19/Ukraine/HCL022039703501/2022	EPI_ISL_10717566		L.V.GROMASHEVSKY	CNR Virus des Infections Respiratoires - France SUD	Antonin Bal et al
hCoV-19/ElSalvador/INC-LNSP-121/2022	EPI_ISL_9915337		Laboratorio Nacional de Salud Publica	Inciensa, Instituto Costarricense de Investigaci√≥n y Ense√±anza en Nutrici√≥n y Salud	Ruth Vasquez et al
hCoV-19/Eswatini/N40351/2022	EPI_ISL_12954437		Mbabane Government Hospital	National Institute for Communicable Diseases of the National Health Laboratory Service	Maphalala G et al
hCoV-19/Guatemala/1503-LNSGua/2022	EPI_ISL_9801678		Laboratorio Nacional de Salud (LNS), Guatemala	Laboratorio Nacional de Salud (LNS), Guatemala	Mendoza L et al
hCoV-19/Lesotho/N36062/2021	EPI_ISL_12956123		NATIONAL REFERENCE LABORATORIES	National Institute for Communicable Diseases of the National Health Laboratory Service	Maphalala G et al
hCoV-19/Palestine/QIBPS-OM_5_S8/2022	EPI_ISL_10550533		Al-Quds University	Quadram Institute Bioscience	Abdelmajeed Nasereddin et al
hCoV-19/Palestine/QIBPS-OM_5_S26/2022	EPI_ISL_10550536		Al-Quds University	Quadram Institute Bioscience	Abdelmajeed Nasereddin et al
hCoV-19/Ireland/CW-NVRL-S22IRL00050461/2022	EPI_ISL_10739564		National Virus Reference Laboratory	National Virus Reference Laboratory	Zoe Yandle et al
hCoV-19/Brazil/SC-UFSC-02-52/2022	EPI_ISL_9498778		CEPON - FLORIANOPOLIS	Laborat√≥rio de Bioinform√°tica - Universidade Federal de Santa Catarina
hCoV-19/Oman/5222353/2022	EPI_ISL_11989152		Oman-NIC	Oman-NIC	Samiha Al Kharusi et al
hCoV-19/Oman/72132021/2021	EPI_ISL_10104943		Oman-NIC	Oman-National Influenza Center	Yathrib Al Zakwani et al
hCoV-19/SaudiArabia/KFSHRC_0111I/2021	EPI_ISL_9034732		Molecular Virology section, department of infection & immunity, KFSHRC	Molecular Virology section, department of infection & immunity, KFSHRC	Fatimah S. Alhamlan et al
hCoV-19/SaudiArabia/KFSHRC_0107I/2021	EPI_ISL_9034549		Molecular Virology section, department of infection & immunity, KFSHRC	Molecular Virology section, department of infection & immunity, KFSHRC	Fatimah S. Alhamlan et al
hCoV-19/Gambia/564J/2022	EPI_ISL_11345962		MRCG at LSHTM Genomics lab	MRCG at LSHTM Genomics lab	Abdul Karim sesay et al
hCoV-19/Argentina/PAIS-E0753/2022	EPI_ISL_10637296		Laboratorio Central de la Ciudad de Santa Fe	Grupo de Gen√≥mica y Bioinform√°tica del Instituto de Investigaci√≥n de la Cadena L√°ctea CONICET-INTA on behalf of 'Proyecto Argentino Interinstitucional de genomica de SARS-CoV-2' (PAIS Consortium)	Eberhardt et al
hCoV-19/Aruba/AW-RIVM-82597/2022	EPI_ISL_9184722		Dutch COVID-19 response team	National Institute for Public Health and the Environment (RIVM)	Adam Meijer et al
hCoV-19/Aruba/AW-RIVM-82615/2022	EPI_ISL_9184740		Dutch COVID-19 response team	National Institute for Public Health and the Environment (RIVM)	Adam Meijer et al
hCoV-19/Lebanon/LAU-CVD-1017/2022	EPI_ISL_11327305		National Influenza Center, Rafic Hariri University Hospital	Microbial Pathogenomics Lab - LAU	Sima tokajian et al
hCoV-19/Brunei/7122007481/2022	EPI_ISL_9731920		National Virology Reference Laboratory	Microbial Genomic Services	Zainun Zaini et al
hCoV-19/SouthSudan/UG1176/2021	EPI_ISL_10512582		South Sudan Ministry of Health, WHO South Sudan, MRC/UVRI & LSHTM Uganda Research Unit	MRC/UVRI & LSHTM Uganda Research Unit, South Sudan Ministry of Health, WHO South Sudan	Abe G Abias et al
hCoV-19/SouthSudan/UG1173/2021	EPI_ISL_10512579		South Sudan Ministry of Health, WHO South Sudan, MRC/UVRI & LSHTM Uganda Research Unit	MRC/UVRI & LSHTM Uganda Research Unit, South Sudan Ministry of Health, WHO South Sudan	Abe G Abias et al
hCoV-19/SouthSudan/UG1241/2021	EPI_ISL_10512607		South Sudan Ministry of Health, WHO South Sudan, MRC/UVRI & LSHTM Uganda Research Unit	MRC/UVRI & LSHTM Uganda Research Unit, South Sudan Ministry of Health, WHO South Sudan	Abe G Abias et al
hCoV-19/Thailand/NIC_SKM_SEQ23260/2021	EPI_ISL_8374837		Regional Medical Sciences Center 5 Samut Songkhram	National Institute of Health, Department of Medical Sciences, Ministry of Public Health, Thailand	Pilailuk Okada et al
hCoV-19/USA/AL-CDC-ASC210601820/2022	EPI_ISL_9529090	OM518790.1	Aegis Sciences Corporation	Centers for Disease Control and Prevention Division of Viral Diseases, Pathogen Discovery	Dakota Howard et al
hCoV-19/Greece/334134/2022	EPI_ISL_11071370		Greek Genome Center, Biomedical Research Foundation of the Academy of Athens (BRFAA)	Greek Genome Center, Biomedical Research Foundation of the Academy of Athens (BRFAA)	Emmanouil Athanasiadis et al
hCoV-19/Greece/7105/2022	EPI_ISL_10859394		Central Public Health Laboratory, National Public Health Organization	Central Public Health Laboratory, National Public Health Organization	Kyriaki Tryfinopoulou et al
hCoV-19/Syria/Northwest-0129/2022	EPI_ISL_10038242		EWARN's Lab	Ministry of Health Turkey	Yasir Elferruh et al
hCoV-19/Syria/Northwest-0136/2022	EPI_ISL_10038249		EWARN's Lab	Ministry of Health Turkey	Yasir Elferruh et al
hCoV-19/Mauritius/4515/2022	EPI_ISL_10635120		Central Health Laboratory , Ministry of Health and Wellness	Central Health Laboratory , Ministry of Health and Wellness	Ramuth M et al
hCoV-19/Zambia/CHAZ-CHS1783/2022	EPI_ISL_12363650		Macha Research Trust	CHAZ Laboratory	Shempela. D et al
hCoV-19/Venezuela/Mer9705/2022	EPI_ISL_10239591		IVIC	Laboratorio de Virologia Molecular	Rossana C Jaspe et al
hCoV-19/BosniaandHerzegovina/agc1319/2022	EPI_ISL_9594947		Alea Genetic Centre	Alea Genetic Centre	Ivana Ceko et al
hCoV-19/Philippines/PH-PGC-102537/2021	EPI_ISL_9320706		Dr. Jose N. Rodriguez Memorial Hospital And Sanitarium (Tala)	Philippine Genome Center	Cynthia P. Saloma et al
hCoV-19/USA/MN-CDC-IBX442541646820/2022	EPI_ISL_10042917	OM722581.1	Infinity Biologix	Centers for Disease Control and Prevention Division of Viral Diseases, Pathogen Discovery	Dakota Howard et al
hCoV-19/Argentina/PAIS-G0832/2022	EPI_ISL_10252656		Laboratorio Central, Ministerio de Salud C√≥rdoba	Fundacion para el Progreso de la Medicina and Instituto de Patologia Vegetal (IPAVE-CIAP-INTA) on behalf of 'Proyecto Argentino Interinstitucional de genomica de SARS-CoV-2' (PAIS Consortium)	Zeballos et al
hCoV-19/Mexico/QUE_IBT_IMSS_01042879LCE/NC/2022	EPI_ISL_11826397		Laboratorio Central de Epidemiolog√≠a (LCE)	Instituto de Biotecnolog√≠a de la UNAM	Julio Elias Alvarado-Yaah et al
hCoV-19/Brazil/MG-FIOCRUZ-1310/2022	EPI_ISL_12802641		Laboratorio Municipal de Biologia Molecular	Instituto Rene Rachou / Fiocruz Minas	Thais Silva et al
hCoV-19/Mexico/JAL-INMEGEN-47-101/2021	EPI_ISL_8436065		SALUD DIGNA	Instituto Nacional de Medicina Genomica	Cedro-Tanda A et al
hCoV-19/Qatar/QA.QU.18.35.G7/2022	EPI_ISL_10008398		Ministry of Public Health / Hamad Medical Corporation	Biomedical Research Center (BRC), Qatar University / Qatar Genome Project (QGP)	BRC: Heba A. Al-Khatib et al
hCoV-19/Oman/5221029/2022	EPI_ISL_10104945		Oman-NIC	Oman-National Influenza Center	Yathrib Al Zakwani et al
hCoV-19/Taiwan/TSGH-66/2022	EPI_ISL_11903000		TSGH-CP molecular lab	TSGH-CP molecular lab	Cherng-Lih Perng et al
hCoV-19/Malaysia/IMR_WC679344/2021	EPI_ISL_8560948		Kuala Lumpur International Airport (KLIA) Health Office	Institute for Medical Research, Infectious Disease Research Centre, National Institutes of Health, Ministry of Health Malaysia	Kamel K et al
hCoV-19/Malaysia/IMR_WC54128/2022	EPI_ISL_10045165		Kuala Lumpur International Airport (KLIA) Health Office	Institute for Medical Research, Infectious Disease Research Centre, National Institutes of Health, Ministry of Health Malaysia	Kamel K et al
hCoV-19/Slovenia/160724/2022	EPI_ISL_11590726		Institute of Microbiology and Immunology, Faculty of Medicine, University of Ljubljana	Institute of Microbiology and Immunology, Faculty of Medicine, University of Ljubljana	Alen Suljiƒç et al
hCoV-19/Brunei/7121301063/2021	EPI_ISL_9412956		National Virology Reference Laboratory	Microbial Genomic Services	Zainun Zaini et al
hCoV-19/Australia/NSW-ICPMR-21696/2022	EPI_ISL_10848564		4Cyte Pathology	NSW Health Pathology - Institute of Clinical Pathology and Medical Research; Westmead Hospital; University of Sydney	Arnott A. et al
hCoV-19/Bangladesh/BCSIR-PRAVA-03/2022	EPI_ISL_9578954		PRAVA Health	Genomic Research Lab, BCSIR	Zaheed Husain et al
hCoV-19/Bonaire/BQ-RIVM-85189/2022	EPI_ISL_9530071		Dutch COVID-19 response team	National Institute for Public Health and the Environment (RIVM)	Adam Meijer et al
hCoV-19/Lebanon/LAU-CVD-948/2022	EPI_ISL_11327273		Tebnine Governmental Hospital	Microbial Pathogenomics Lab - LAU	Sima tokajian et al
hCoV-19/Ethiopia/ILRI_COVM02976/2022	EPI_ISL_11295051		Addis Ababa University	International Livestock Research Institute	Abay Sisay et al
hCoV-19/EquatorialGuinea/C27002/2022	EPI_ISL_12782617		Laboratorio de Investigaciones de Baney	Swiss Tropical and Public Health Institute	Salome Hosch et al
hCoV-19/Canada/QC-L00461921001/2022	EPI_ISL_12299863		Laboratoire de sant√© publique du Qu√©bec	Laboratoire de sant√© publique du Qu√©bec	Sandrine Moreira et al
hCoV-19/Singapore/1357/2022	EPI_ISL_9847855		National Public Health Laboratory, National Centre for Infectious Diseases	National Public Health Laboratory, National Centre for Infectious Diseases	Grace Ngan et al
hCoV-19/Thailand/CONI-2677/2022	EPI_ISL_11905772		Ramathibodi Hospital	COVID-19 Network Investigations (CONI) Alliance	Elizabeth Batty et al
hCoV-19/Thailand/DMSc-07133/2022	EPI_ISL_9593152		Klang Hospital	Division of Genomic Medicine and Innovation support,Department of Medical Sciences, Ministry of Public Health, Thailand	Surakameth Mahasirimongkol et al
hCoV-19/Thailand/DMSc-07920/2022	EPI_ISL_10411526		Regional Medical Sciences Center 7 Khon Kaen	Division of Genomic Medicine and Innovation support,Department of Medical Sciences, Ministry of Public Health, Thailand	Surakameth Mahasirimongkol et al
hCoV-19/Thailand/DMSc-07048/2022	EPI_ISL_9593069		Charoenkrung pracharak hospital	Division of Genomic Medicine and Innovation support,Department of Medical Sciences, Ministry of Public Health, Thailand	Surakameth Mahasirimongkol et al
hCoV-19/Moldova/Nr-19866/2022	EPI_ISL_11106096		Virology Laboratory, NAPH, Moldova	Virology Laboratory, NAPH, Moldova	Olga Burduniuc et al
hCoV-19/Ecuador/USFQ-3094/2022	EPI_ISL_11246353		Institute of Microbiology, Universidad San Francisco de Quito	Institute of Microbiology, Universidad San Francisco de Quito	Bel√©n Prado-Vivar et al
hCoV-19/Colombia/MAG-CGBM-S0505-16/2022	EPI_ISL_12766394		UCC - SEDE SANTA MARTA	Centro de Gen√©tica y Biolog√≠a Molecular - Universidad del Magdalena	Maria Teresa Mojica-Ortiz et al
hCoV-19/Jordan/Biolab0475/2022	EPI_ISL_8766867		Biolab Diagnostic Laboratories	Biolab Diagnostic Laboratories	Issa Abu-Dayyeh et al
hCoV-19/Canada/SK-NML-393655/2022	EPI_ISL_12005510		SK-Roy Romanow Provincial Laboratory	National Microbiology Laboratory (NML)	Anna Majer et al
hCoV-19/Kenya/SS4385/2021	EPI_ISL_11259403		Aga Khan University Hospital Nairobi	KEMRI-Wellcome Trust Research Programme,Kilifi	Githinji G. et al
hCoV-19/Mongolia/10011926/2022	EPI_ISL_10899840	OM961362.1	Biotechnology Core Facility Branch, Centers for Disease Control and Prevention	Centers for Disease Control and Prevention Division of Viral Diseases, Pathogen Discovery	Anir Enkhbat et al
hCoV-19/Georgia/Tb-sNGS4132/2022	EPI_ISL_9611235		Department for Virology, Molecular Biology and Genome Research, R. G. Lugar Center for Public Health Research, National Center for Disease Control and Public Health (NCDC) of Georgia.	Department for Virology, Molecular Biology and Genome Research, R. G. Lugar Center for Public Health Research, National Center for Disease Control and Public Health (NCDC) of Georgia.	Giorgi Tomashvili et al
hCoV-19/Mongolia/10011956/2021	EPI_ISL_10899778	OM961300.1	Biotechnology Core Facility Branch, Centers for Disease Control and Prevention	Centers for Disease Control and Prevention Division of Viral Diseases, Pathogen Discovery	Anir Enkhbat et al
hCoV-19/Mongolia/UB-33660/2022	EPI_ISL_12136623		National Center for Communicable Diseases (NCCD) National Influenza Center	National Center for Communicable Diseases (NCCD) National Influenza Center	Naranzul Tsedenbal et al
hCoV-19/Mongolia/1755/2022	EPI_ISL_12136597		National Center for Communicable Diseases (NCCD) National Influenza Center	National Center for Communicable Diseases (NCCD) National Influenza Center	Naranzul Tsedenbal et al
hCoV-19/Mongolia/UB-33862/2022	EPI_ISL_12136624		National Center for Communicable Diseases (NCCD) National Influenza Center	National Center for Communicable Diseases (NCCD) National Influenza Center	Naranzul Tsedenbal et al
hCoV-19/Mongolia/10011895/2022	EPI_ISL_10899825	OM961347.1	Biotechnology Core Facility Branch, Centers for Disease Control and Prevention	Centers for Disease Control and Prevention Division of Viral Diseases, Pathogen Discovery	Anir Enkhbat et al
hCoV-19/Cameroon/CERI-KRISP-K037182/2022	EPI_ISL_11825818		Laboratoire National de Sante Publique	CERI, Centre for Epidemic Response and Innvoation, Stellenbosch University and KRISP, KZN Research Innovation and Sequencing Platform, UKZN.	Dr Essomba Rene Ghislain et al
hCoV-19/USA/OH-CDC-LC0478398/2022	EPI_ISL_9188365	OM410763.1	Laboratory Corporation of America	Centers for Disease Control and Prevention Division of Viral Diseases, Pathogen Discovery	Dakota Howard et al
hCoV-19/Mexico/DUR-IBT_IMSS_6661/2022	EPI_ISL_11202040		Centro de Investigaci√≥n Biom√©dica del Noreste (CIBIN)	Instituto de Biotecnolog√≠a de la UNAM	Julio Elias Alvarado-Yaah et al
hCoV-19/Canada/NL-NML-296053/2022	EPI_ISL_9396360		NL-Dr. Leonard A. Miller Centre for Health Services	National Microbiology Laboratory (NML)	Anna Majer et al
hCoV-19/Canada/NB-CHUDGLD-180122-MM02357R/2022	EPI_ISL_9474376		New Brunswick - Vitalite Health Network	New Brunswick - Vitalite Health Network	Chacko S. et al
hCoV-19/Benin/NMIMR-216/2021	EPI_ISL_11751149		National Reference Laboratory, Laboratories Department, Cotonou, Benin	Noguchi Memorial Institute for Medical Research, University of Ghana, Legon, Ghana	Rene K. Keke et al
hCoV-19/Thailand/DMSc-09457/2022	EPI_ISL_11871159		Regional Medical Sciences Center 6 Chonburi	Medical Genomic Centre,Medical Life Sciences Institute,Department of Medical Sciences, Ministry of Public Health, Thailand	Surakameth Mahasirimongkol et al
hCoV-19/USA/ND-NDDH-12700/2022	EPI_ISL_11013165		North Dakota Department of Health, Public Health Laboratory	North Dakota Department of Health, Public Health Laboratory	Lisa Wingerter et al
hCoV-19/Peru/LOR-LSP1041/2022	EPI_ISL_11257269	ON039332.1	LABORATORIO DE REFERENCIA EN SALUD PUBLICA CON RAZON SOCIAL DIRECCION REGIONAL DE SALUD - DIRESA LORETO	LABORATORIO IQUITOS	Margaret N. Kosek et al
hCoV-19/Chile/AN-34881/2022	EPI_ISL_11565322		Genetica Molecular and Subdepartamento de Virologia ISP Chile	Instituto de Salud Publica de Chile	Karen Orostica et al
hCoV-19/Aruba/AW-RIVM-88573/2022	EPI_ISL_10696285		Dutch COVID-19 response team	National Institute for Public Health and the Environment (RIVM)	Adam Meijer et al
hCoV-19/Aruba/AW-RIVM-88571/2022	EPI_ISL_10696283		Dutch COVID-19 response team	National Institute for Public Health and the Environment (RIVM)	Adam Meijer et al
hCoV-19/Mauritius/CERI-KRISP-K037816/2022	EPI_ISL_11621029		Victoria Hospital	CERI, Centre for Epidemic Response and Innovation, Stellenbosch University and KRISP, KZN Research Innovation and Sequencing Platform, UKZN.	Manraj SS et al
hCoV-19/USA/SC-MUSC-07157/2022	EPI_ISL_12830879		MUSC Molecular Pathology Laboratory	MUSC Molecular Pathology Laboratory	Julie W. Hirschhorn et al
hCoV-19/USA/AL-CDC-QDX32931805/2022	EPI_ISL_9435963	OM483767.1	Quest Diagnostics Incorporated	Centers for Disease Control and Prevention Division of Viral Diseases, Pathogen Discovery	Dakota Howard et al
hCoV-19/USA/TN-ASC-210637691/2021	EPI_ISL_10307975		Aegis Sciences Corporation	Aegis Sciences Corporation	Cyndi Clark et al
hCoV-19/USA/MO-CDC-ASC210545969/2022	EPI_ISL_9928200	OM619691.1	Aegis Sciences Corporation	Centers for Disease Control and Prevention Division of Viral Diseases, Pathogen Discovery	Dakota Howard et al
hCoV-19/Bonaire/BQ-RIVM-80963/2021	EPI_ISL_9086396		Dutch COVID-19 response team	National Institute for Public Health and the Environment (RIVM)	Adam Meijer et al
hCoV-19/USA/AR-CDC-QDX33502190/2022	EPI_ISL_10233741	OM773758.1	Quest Diagnostics Incorporated	Centers for Disease Control and Prevention Division of Viral Diseases, Pathogen Discovery	Dakota Howard et al
hCoV-19/Bonaire/BQ-RIVM-82773/2022	EPI_ISL_9184782		Dutch COVID-19 response team	National Institute for Public Health and the Environment (RIVM)	Adam Meijer et al
hCoV-19/TrinidadandTobago/133593/2022	EPI_ISL_11998776		Trinidad Public Health Laboratory	Carrington Lab, Department of Preclinical Sciences, Faculty of Medical Sciences, The University of the West Indies, St Augustine Campus	Nikita S. D. Sahadeo et al
hCoV-19/TrinidadandTobago/126551/2022	EPI_ISL_11998823		Trinidad Public Health Laboratory	Carrington Lab, Department of Preclinical Sciences, Faculty of Medical Sciences, The University of the West Indies, St Augustine Campus	Nikita S. D. Sahadeo et al
hCoV-19/USA/LA-CDC-QDX35038530/2022	EPI_ISL_11697201	ON139738.1	Quest Diagnostics Incorporated	Centers for Disease Control and Prevention Division of Viral Diseases, Pathogen Discovery	Dakota Howard et al
hCoV-19/Guatemala/INC-LNS-251/2022	EPI_ISL_10952468		Laboratorio Nacional de Salud Publica	Inciensa, Instituto Costarricense de Investigaci√≥n y Ense√±anza en Nutrici√≥n y Salud	Ruth Vasquez et al
hCoV-19/USA/KS-CDC-ASC210604607/2022	EPI_ISL_9634401	OM563664.1	Aegis Sciences Corporation	Centers for Disease Control and Prevention Division of Viral Diseases, Pathogen Discovery	Dakota Howard et al
hCoV-19/TrinidadandTobago/134604/2022	EPI_ISL_11998806		Trinidad Public Health Laboratory	Carrington Lab, Department of Preclinical Sciences, Faculty of Medical Sciences, The University of the West Indies, St Augustine Campus	Nikita S. D. Sahadeo et al
hCoV-19/USA/ND-CDC-2-5806901/2022	EPI_ISL_12143508		ND Dept. of Health Laboratory Services-Microbiology	Centers for Disease Control and Prevention Division of Viral Diseases, Pathogen Discovery	Mili Sheth et al
hCoV-19/Paraguay/411704/2022	EPI_ISL_11681515		Laboratorio Central de Salud P√∫blica	Laboratorio Central de Salud P√∫blica	Sandra Gonzalez et al
hCoV-19/Brazil/PR-NVBS16574GENOV701905844064/2022	EPI_ISL_12930297		DASA	DASA	Rodrigo Guarischi et al
hCoV-19/Cameroon/CERI-KRISP-K040936/2022	EPI_ISL_12650909		National Public Health Laboratory, Ministry of Public Health, Yaounde, Messa, Cameroon	CERI, Centre for Epidemic Response and Innovation, Stellenbosch University and KRISP, KZN Research Innovation and Sequencing Platform, UKZN.	Dr Essomba Rene Ghislain et al
hCoV-19/USA/KS-CDC-ASC210758253/2022	EPI_ISL_11353247	ON047277.1	Aegis Sciences Corporation	Centers for Disease Control and Prevention Division of Viral Diseases, Pathogen Discovery	Dakota Howard et al
hCoV-19/USA/AR-UMGC-31401/2021	EPI_ISL_8902271		Arkansas Public Health Laboratory, Arkansas Department of Health	University of Minnesota Genomics Center	Daryl M. Gohl et al
hCoV-19/CostaRica/INC-3643-749244/2022	EPI_ISL_11823706		AREA DE SALUD ACOSTA	Inciensa, Instituto Costarricense de Investigaci√≥n y Ense√±anza en Nutrici√≥n y Salud	Francisco Duarte et al
hCoV-19/CostaRica/INC-3553-748443/2022	EPI_ISL_11596182		AREA DE SALUD TURRIALBA-JIMENEZ	Inciensa, Instituto Costarricense de Investigaci√≥n y Ense√±anza en Nutrici√≥n y Salud	Francisco Duarte et al
hCoV-19/CostaRica/INC-2954-739559/2022	EPI_ISL_9988645		AREA DE SALUD GARABITO	Inciensa, Instituto Costarricense de Investigaci√≥n y Ense√±anza en Nutrici√≥n y Salud	Francisco Duarte et al
hCoV-19/USA/NM-CDC-LC0552241/2022	EPI_ISL_10839831	OM940419.1	Laboratory Corporation of America	Centers for Disease Control and Prevention Division of Viral Diseases, Pathogen Discovery	Dakota Howard et al
hCoV-19/Brazil/SP-SEQ55982/2022	EPI_ISL_11763974		CENTRO DE SAUDE S√ÉO JOS√â DO RIO PARDO	Instituto Butantan	Dimas Tadeu Covas et al
hCoV-19/Canada/NL-PHML-351229/2022	EPI_ISL_10149099		NL-Dr. Leonard A. Miller Centre for Health Services	Newfoundland and Labrador - Eastern Health	Anna Majer et al
hCoV-19/Ecuador/NIC-INSPI-112603/2022	EPI_ISL_12219385		INSPI-CRN DE INFLUENZA Y OTROS VIRUS RESPIRATORIOS	INSPI-CRN DE INFLUENZA Y OTROS VIRUS RESPIRATORIOS	Alfredo Bruno et al
hCoV-19/USA/NC-CDC-STM-DSFN99NBW/2021	EPI_ISL_8390608	OM140106.1	Helix	Centers for Disease Control and Prevention Division of Viral Diseases, Pathogen Discovery	Dakota Howard et al
hCoV-19/Guyana/3053-GMI/2022	EPI_ISL_11764512		National Public Health Reference Laboratory, Ministry of Health,	Genomics and Proteomics Departament, Gorgas Memorial Institute For Health Studies	Claudia Gonzalez et al
hCoV-19/Guyana/2879-GMI/2022	EPI_ISL_11764511		National Public Health Reference Laboratory, Ministry of Health,	Genomics and Proteomics Departament, Gorgas Memorial Institute For Health Studies	Claudia Gonzalez et al
hCoV-19/Suriname/SR-985/2022	EPI_ISL_11283847		Central Laboratory, Bureau of Public Health (BOG) and Academic Hospital Paramaribo	Erasmus Medical Center	Bas B Oude Munnink et al
hCoV-19/Guyana/1454-GMI/2022	EPI_ISL_11764451		National Public Health Reference Laboratory, Ministry of Health,	Genomics and Proteomics Departament, Gorgas Memorial Institute For Health Studies	Claudia Gonzalez et al
hCoV-19/Ecuador/NIC-INSPI-387299/2022	EPI_ISL_9417125		INSPI-CRN DE INFLUENZA Y OTROS VIRUS RESPIRATORIOS	INSPI-CRN DE INFLUENZA Y OTROS VIRUS RESPIRATORIOS	Alfredo Bruno et al
hCoV-19/TrinidadandTobago/135268/2022	EPI_ISL_11998702		Trinidad Public Health Laboratory	Carrington Lab, Department of Preclinical Sciences, Faculty of Medical Sciences, The University of the West Indies, St Augustine Campus	Nikita S. D. Sahadeo et al
hCoV-19/TrinidadandTobago/141572/2022	EPI_ISL_11018182		Trinidad Public Health Laboratory	Carrington Lab, Department of Preclinical Sciences, Faculty of Medical Sciences, The University of the West Indies, St Augustine Campus	Nikita S. D. Sahadeo et al
hCoV-19/Mexico/BCN-INMEGEN-51-248/2021	EPI_ISL_9108739		SALUD DIGNA	Instituto Nacional de Medicina Genomica	Cedro-Tanda A et al
hCoV-19/TrinidadandTobago/124519/2022	EPI_ISL_9408866		Trinidad Public Health Laboratory	Carrington Lab, Department of Preclinical Sciences, Faculty of Medical Sciences, The University of the West Indies, St Augustine Campus	Nikita S. D. Sahadeo et al
hCoV-19/Myanmar/DSMRC-067/2022	EPI_ISL_8920500		DSMRC	Defence Services Medical Research Centre (DSMRC)	Khine Zaw Oo et al
hCoV-19/Canada/AB-ABPHL-58252/2022	EPI_ISL_11622858		Edmonton Provincial Lab	Alberta Precision Labs (APL)	Buss E et al
hCoV-19/DominicanRepublic/1844541-LNSPDD/2022	EPI_ISL_9882177		Laboratorio Nacional de Salud P√∫blica Dr. Defill√≥	Laboratorio Nacional de Salud P√∫blica Dr. Defill√≥	Isaac Miguel S√°nchez et al
hCoV-19/Ecuador/NIC-INSPI-112237/2022	EPI_ISL_11760656		INSPI-CRN DE INFLUENZA Y OTROS VIRUS RESPIRATORIOS	INSPI-CRN DE INFLUENZA Y OTROS VIRUS RESPIRATORIOS	Alfredo Bruno et al
hCoV-19/USA/DE-Curative-217890/2022	EPI_ISL_10585576		Curative Labs	Curative Labs	Mikhail Hanewich-Hollatz et al
hCoV-19/USA/NJ-CDC-QDX34992301/2022	EPI_ISL_11628589	ON118231.1	Quest Diagnostics Incorporated	Centers for Disease Control and Prevention Division of Viral Diseases, Pathogen Discovery	Dakota Howard et al
hCoV-19/USA/OR-CDC-LC0521822/2022	EPI_ISL_9972839	OM698338.1	Laboratory Corporation of America	Centers for Disease Control and Prevention Division of Viral Diseases, Pathogen Discovery	Dakota Howard et al
hCoV-19/Colombia/VAC-UV-20030579/2022	EPI_ISL_9702501		Laboratorio de Diagn√≥stico de Agentes Biol√≥gicos- LDAB	Universidad del Valle	Diana L√≥pez-Alvarez et al
hCoV-19/Colombia/TOL-IAVH-VG-17373/2022	EPI_ISL_11564672		LDSP TOLIMA	Instituto de Investigaci√≥n de Recursos Biol√≥gicos Alexander von Humboldt	Nicol√°s D. Franco-Sierra et al
hCoV-19/Argentina/INEI118280/2022	EPI_ISL_9861043		Servicio Virosis Respiratorias-Departamento Virolog√≠a-INEI	Instituto Nacional Enfermedades Infecciosas C.G.Malbran	Baumeister E. et al
hCoV-19/Belgium/AZDelta-2214-10190/2022	EPI_ISL_12077820		AZDelta	AZ Delta Medical Laboratories in Roeselare, Belgium	Geert Martens et al
hCoV-19/Lithuania/IBT-LSC-VU_r37_02/2022	EPI_ISL_9070581		UAB Diagnostikos laboratorija	Institute of Biotechnology, Life Sciences Center, Vilnius University	Emilija Vasiliunaite et al
hCoV-19/CostaRica/INC-2551-726306/2021	EPI_ISL_9072808		Area De Salud Tibas-Uruca-Merced - Clinica Dr. Clorito Picado	Inciensa, Instituto Costarricense de Investigaci√≥n y Ense√±anza en Nutrici√≥n y Salud	Francisco Duarte et al
hCoV-19/USA/SD-SDPHL-1343/2022	EPI_ISL_11171809	ON023103.1	South Dakota Public Health Laboratory	South Dakota Public Health Laboratory	Chris Carlson et al
hCoV-19/Ghana/WACCBIP-GS2462/2021	EPI_ISL_12691970		WACCBIP, University of Ghana	WACCBIP, University of Ghana	Collins M. Morang'a et al
hCoV-19/Portugal/PT28366/2022	EPI_ISL_10435287		H Guimaraes	Instituto Nacional de Saude (INSA)	Borges et al
hCoV-19/CostaRica/INC-3075-742525/2022	EPI_ISL_10379652		AREA DE SALUD MORAVIA	Inciensa, Instituto Costarricense de Investigaci√≥n y Ense√±anza en Nutrici√≥n y Salud	Francisco Duarte et al
hCoV-19/Argentina/INEI118693/2022	EPI_ISL_9861154		Servicio Virosis Respiratorias-Departamento Virolog√≠a-INEI	Instituto Nacional Enfermedades Infecciosas C.G.Malbran	Baumeister E. et al
hCoV-19/USA/OR-CDC-LC0499357/2022	EPI_ISL_9473343	OM498154.1	Laboratory Corporation of America	Centers for Disease Control and Prevention Division of Viral Diseases, Pathogen Discovery	Dakota Howard et al
hCoV-19/Peru/HUV-INS-14997/2022	EPI_ISL_11290496		Laboratorio de Referencia Nacional de Virus Respiratorios. Centro Nacional de Salud Publica. Instituto Nacional de Salud Peru.	Laboratorio de Referencia Nacional de Virus Respiratorios. Centro Nacional de Salud Publica. Instituto Nacional de Salud Peru.	Carlos Padilla Rojas et al
hCoV-19/Cameroon/CERI-KRISP-K037206/2022	EPI_ISL_11825837		Laboratoire National de Sante Publique	CERI, Centre for Epidemic Response and Innvoation, Stellenbosch University and KRISP, KZN Research Innovation and Sequencing Platform, UKZN.	Dr Essomba Rene Ghislain et al
hCoV-19/Nigeria/NCDC-NR-GL-004005/2022	EPI_ISL_11501804		CLINA-LANCET LABORATORIES ABUJA	National Reference Laboratory, Nigeria Centre for Disease Control	Dr Ndodo Nnaemeka et al
hCoV-19/Nepal/NPHL-S-1502/2022	EPI_ISL_12728811		National Public Health Laboratory	National Public Health Laboratory	National Public Health Laboartory Team et al
hCoV-19/Senegal/SN-IR4-006143/2021	EPI_ISL_7875823		Iressef Genomics lab	IRESSEF	Souleymane MBOUP et al
hCoV-19/Tanzania/JXCDC-10/2021	EPI_ISL_8917337		2021-12-18	Jiaxing Center for Disease Control and Prevention	Zhongwen Chen et al
hCoV-19/Tanzania/JXCDC-09/2021	EPI_ISL_8917336		2021-12-18	Jiaxing Center for Disease Control and Prevention	Zhongwen Chen et al
hCoV-19/Liaoning/IVDC-589/2022	EPI_ISL_11905854		Dalian Municipal Center for Disease Control and Prevention	National Institute for Viral Disease Control and Prevention, China CDC	Xingying Lang et al
hCoV-19/Austria/LB-R00054-S137/2022	EPI_ISL_9123083		Lifebrain Covid Labor GmbH	Lifebrain Covid Labor GmbH	Filip Sima et al
hCoV-19/Bulgaria/22BG-NC_019525_R30/2022	EPI_ISL_12812424		National Center of Infectious and Parasitic Diseases	National Center of Infectious and Parasitic Diseases	Alexiev et al
hCoV-19/Kosovo/CO-00664-XXK000_9622_NIPH_Jan_2022/2022	EPI_ISL_11324614		Department of Microbiology, National Institute of Public Health of Kosovo	Department of Microbiology, National Institute of Public Health of Kosovo	Xhevat Jakupi et al
hCoV-19/Kosovo/CO-00733-XXK000_5646_02_Niph_2022/2022	EPI_ISL_11804533		Department of Microbiology, National Institute of Public Health of Kosovo	Department of Microbiology, National Institute of Public Health of Kosovo	Xhevat Jakupi et al
hCoV-19/USA/ND-NDDH-14399/2022	EPI_ISL_12592002		North Dakota Department of Health, Public Health Laboratory	North Dakota Department of Health, Public Health Laboratory	Lisa Wingerter et al
hCoV-19/Seychelles/SS7714/2022	EPI_ISL_12561812		Seychelles Public Health Laboratory	KEMRI-Wellcome Trust Research Programme,Kilifi	Githinji G. et al
hCoV-19/Bulgaria/22BG-NC_019585_R32/2022	EPI_ISL_12812282		National Center of Infectious and Parasitic Diseases	National Center of Infectious and Parasitic Diseases	Alexiev et al
hCoV-19/Mexico/AGU_ISSEA-Lesp-16865-S30/2022	EPI_ISL_12657482		Jurisdiccion Sanitaria No.1	LESP Aguascalientes	Sabel Hernandez-Zavala et al
hCoV-19/Brazil/RS-LACENRS-431740493/2022	EPI_ISL_12905761		LACEN/CEVS/SES-RS	LACEN/CEVS/SES-RS	Richard Steiner Salvato et al
hCoV-19/USA/CT-CDCBI-CRSP_E6P3AVIRILOAVBNM/2022	EPI_ISL_10635183	OM902704.1	Broad Institute Clinical Research Sequencing Platform	Infectious Disease Program, Broad Institute of Harvard and MIT	Siddle et al
hCoV-19/Iraq/KR-SEARCH-120351/2022	EPI_ISL_12604406		University of Duhok COVID-19 Center for Research and Diagnosis	Andersen lab at Scripps Research	SEARCH Alliance with Jassim Mohammed Abdo et al
hCoV-19/India/MH-ICMR-NIV-INSACOG-383799/2021	EPI_ISL_9494552		ICMR-National Institute of Virology - INSACOG	NIV Influenza	Dr. Varsha Potdar et al
hCoV-19/Netherlands/LI-RIVM-93361/2022	EPI_ISL_11660221		Dutch COVID-19 response team	National Institute for Public Health and the Environment (RIVM)	Adam Meijer et al
hCoV-19/CostaRica/INC-3654-749347/2022	EPI_ISL_11823717		AREA DE SALUD SIQUIRRES	Inciensa, Instituto Costarricense de Investigaci√≥n y Ense√±anza en Nutrici√≥n y Salud	Francisco Duarte et al
hCoV-19/Indonesia/JK-CW62-0176/2022	EPI_ISL_10101136		PRVKP FKUI	National Quality Control Laboratory of Drug and Food	Sri Utaminingsih et al
hCoV-19/Chad/TCH-008/2022	EPI_ISL_10729329		Minist√®re de Sant√© Publique et de la Solidarit√© Nationale	Pathogen Genomics Lab, National Institute for Biomedical Research (INRB)	Placide Mbala-Kingebeni et al
hCoV-19/Chad/TCH-006/2022	EPI_ISL_10729327		Minist√®re de Sant√© Publique et de la Solidarit√© Nationale	Pathogen Genomics Lab, National Institute for Biomedical Research (INRB)	Placide Mbala-Kingebeni et al
hCoV-19/Nigeria/ISTH-E0026/2022	EPI_ISL_12420455		Irrua Specialist Teaching Hospital, ISTH	Irrua Specialist Teaching Hospital, ISTH, and the Bernhard Nocht Institute for Tropical Medicine, BNITM
hCoV-19/Argentina/PAIS-E0707/2022	EPI_ISL_8938144		Laboratorio Central de la Ciudad de Santa Fe	Grupo de Gen√≥mica y Bioinform√°tica del Instituto de Investigaci√≥n de la Cadena L√°ctea CONICET-INTA on behalf of 'Proyecto Argentino Interinstitucional de genomica de SARS-CoV-2' (PAIS Consortium)	Eberhardt et al
hCoV-19/Bolivia/Pt-INLASA-545/2022	EPI_ISL_11816536		Caja de Salud de Caminos	Instituto Nacional de Laboratorios de Salud "Dr. N√©stor Morales Villaz√≥n" (INLASA)	Guzm√°n-Otazo et al
hCoV-19/USA/IN-INSPHL-16093/2022	EPI_ISL_9461147		IN State Department of Health Laboratory Services	IN State Department of Health Laboratory Services	Cassandra Campion et al
hCoV-19/Panama/M190995-GMI/2022	EPI_ISL_11854824		Gorgas Memorial Institute of Health Studies	Gorgas Memorial Institute of Health Studies	Claudia Gonzalez et al
hCoV-19/Mexico/UMASSMED-202147193/2022	EPI_ISL_12714906		UMass Memorial Medical Center	Center for Microbiome Research	Richard T. Ellison III et al
hCoV-19/USA/CO-CDPHE-2102963867/2022	EPI_ISL_10954127	OM998130.1	Colorado Department of Public Health and Environment	Colorado Department of Public Health and Environment	Laura Bankers et al
hCoV-19/Indonesia/SA-NIHRD-WGS.22.03261/2022	EPI_ISL_10957467		BTKLPP Kelas I Manado (RS Bhayangkara Tk III Manado)	National Institute of Health Research and Development	Arie Ardiansyah Nugraha et al
hCoV-19/USA/LA-CDC-ASC210690997/2022	EPI_ISL_9956157	OM684080.1	Aegis Sciences Corporation	Centers for Disease Control and Prevention Division of Viral Diseases, Pathogen Discovery	Dakota Howard et al
hCoV-19/USA/KY-CDC-ASC210735441/2022	EPI_ISL_11490687	ON080080.1	Aegis Sciences Corporation	Centers for Disease Control and Prevention Division of Viral Diseases, Pathogen Discovery	Dakota Howard et al
hCoV-19/Mexico/SON_CIAD-IMSS_202201010978/2022	EPI_ISL_10087937		Centro de Investigaci√≥n Biom√©dica de Occidente (CIBO)	Microbial Genomics Laboratory	Julio Elias Alvarado-Yaah et al
hCoV-19/Colombia/CAQ-INS-VG-15823/2022	EPI_ISL_10266805		HOSPITAL DEPARTAMENTAL MARIA INMACULADA (HDMI)	Instituto Nacional de Salud- Direcci√≥n de Investigaci√≥n en Salud P√∫blica	Katherine Laiton-Donato et al A
hCoV-19/Colombia/DC-LSPSDS-VG-212388/2022	EPI_ISL_12467962		LSPSDS	LSPSDS	Johana Hernandez Toloza et al
hCoV-19/Colombia/BOL-UNIMOL-VG-500/2022	EPI_ISL_10551305		CITISALUD	UNIMOL	Steev Loyola et al
hCoV-19/USA/FL-CDC-ASC210562610/2021	EPI_ISL_8815217	OM290689.1	Aegis Sciences Corporation	Centers for Disease Control and Prevention Division of Viral Diseases, Pathogen Discovery	Dakota Howard et al
hCoV-19/Bonaire/BQ-RIVM-77957/2021	EPI_ISL_8586777		Dutch COVID-19 response team	National Institute for Public Health and the Environment (RIVM)	Adam Meijer et al
hCoV-19/Peru/TUM-INS-16570/2022	EPI_ISL_12530320		Laboratorio de Referencia Nacional de Virus Respiratorios. Centro Nacional de Salud Publica. Instituto Nacional de Salud Peru.	Laboratorio de Referencia Nacional de Virus Respiratorios. Centro Nacional de Salud Publica. Instituto Nacional de Salud Peru.	Carlos Padilla Rojas et al
hCoV-19/Canada/QC-1nIFO-U1257313IA/2022	EPI_ISL_10341402		Laboratoire de sant√© publique du Qu√©bec	Laboratoire de sant√© publique du Qu√©bec	Sandrine Moreira et al
hCoV-19/USA/LA-CDC-QDX34634076/2022	EPI_ISL_11253046	ON034551.1	Quest Diagnostics Incorporated	Centers for Disease Control and Prevention Division of Viral Diseases, Pathogen Discovery	Dakota Howard et al
hCoV-19/Guadeloupe/IPP14961/2022	EPI_ISL_11140699		Hopital	National Reference Center for Viruses of Respiratory Infections, Institut Pasteur, Paris	Marion Barbet et al
hCoV-19/Guatemala/INC-LNS-260/2022	EPI_ISL_10952477		Laboratorio Nacional de Salud Publica	Inciensa, Instituto Costarricense de Investigaci√≥n y Ense√±anza en Nutrici√≥n y Salud	Ruth Vasquez et al
hCoV-19/USA/RI-CDCBI-RIDOH_ISAZVKI36GJZ7REH/2022	EPI_ISL_10712274	OM916518.1	Rhode Island Department of Health	Infectious Disease Program, Broad Institute of Harvard and MIT	Siddle et al
hCoV-19/Curacao/CW-RIVM-80742/2021	EPI_ISL_9086329		Dutch COVID-19 response team	National Institute for Public Health and the Environment (RIVM)	Adam Meijer et al
hCoV-19/USA/FL-CDC-ASC210548270/2022	EPI_ISL_10332350	OM814893.1	Aegis Sciences Corporation	Centers for Disease Control and Prevention Division of Viral Diseases, Pathogen Discovery	Dakota Howard et al
hCoV-19/Ecuador/NIC-INSPI-79928/2022	EPI_ISL_11009519		INSPI-CRN DE INFLUENZA Y OTROS VIRUS RESPIRATORIOS	INSPI-CRN DE INFLUENZA Y OTROS VIRUS RESPIRATORIOS	Alfredo Bruno et al
hCoV-19/Brazil/PR-FIOCRUZ-66699/2021	EPI_ISL_9225944		Laboratorio Central de Saude Publica do Estado do Parana (LACEN/PR)	Laboratory of Respiratory Viruses and Measles, Oswaldo Cruz Institute, FIOCRUZ	Paola Resende et al
hCoV-19/Mexico/AGU_ISSEA-Lesp-15542-S28/2022	EPI_ISL_11960788		Hospital General ISSSTE	LESP Aguascalientes	Sabel Hernandez-Zavala et al
hCoV-19/Bonaire/BQ-RIVM-80934/2021	EPI_ISL_9086259		Dutch COVID-19 response team	National Institute for Public Health and the Environment (RIVM)	Adam Meijer et al
hCoV-19/USA/MD-HP26732-PIDNVUFPUX/2022	EPI_ISL_10396703		Johns Hopkins Hospital Department of Pathology	Johns Hopkins Hospital Department of Pathology	C. Paul Morris et al
hCoV-19/Peru/MOQ-INS-16278/2022	EPI_ISL_11897913		Laboratorio de Referencia Nacional de Virus Respiratorios. Centro Nacional de Salud Publica. Instituto Nacional de Salud Peru.	Laboratorio de Referencia Nacional de Virus Respiratorios. Centro Nacional de Salud Publica. Instituto Nacional de Salud Peru.	Carlos Padilla Rojas et al
hCoV-19/Chile/LI-45199/2022	EPI_ISL_12692375		Genetica Molecular and Subdepartamento de Virologia ISP Chile	Instituto de Salud Publica de Chile	Karen Orostica et al
hCoV-19/Argentina/INEI116156/2021	EPI_ISL_9189333		Servicio Virosis Respiratorias-Departamento Virolog√≠a-INEI	Instituto Nacional Enfermedades Infecciosas C.G.Malbran	Baumeister E. et al
hCoV-19/Argentina/INEI119829/2022	EPI_ISL_10799397		Servicio Virosis Respiratorias-Departamento Virolog√≠a-INEI	Instituto Nacional Enfermedades Infecciosas C.G.Malbran	Baumeister E. et al
hCoV-19/USA/GA-CDC-LC0481278/2022	EPI_ISL_9194538	OM413548.1	Laboratory Corporation of America	Centers for Disease Control and Prevention Division of Viral Diseases, Pathogen Discovery	Dakota Howard et al
hCoV-19/Curacao/CW-RIVM-87881/2022	EPI_ISL_10345997		Dutch COVID-19 response team	National Institute for Public Health and the Environment (RIVM)	Adam Meijer et al
hCoV-19/USA/SC-CDC-ASC210650749/2022	EPI_ISL_10228313	OM771084.1	Aegis Sciences Corporation	Centers for Disease Control and Prevention Division of Viral Diseases, Pathogen Discovery	Dakota Howard et al
hCoV-19/Peru/LIM-INS-15390/2022	EPI_ISL_11526401		Laboratorio de Referencia Nacional de Virus Respiratorios. Centro Nacional de Salud Publica. Instituto Nacional de Salud Peru.	Laboratorio de Referencia Nacional de Virus Respiratorios. Centro Nacional de Salud Publica. Instituto Nacional de Salud Peru.	Carlos Padilla Rojas et al
hCoV-19/Venezuela/Mir377/2022	EPI_ISL_11629615		INHRR	Laboratorio de Virologia Molecular	Rossana C Jaspe et al
hCoV-19/Aruba/AW-RIVM-88570/2022	EPI_ISL_10696282		Dutch COVID-19 response team	National Institute for Public Health and the Environment (RIVM)	Adam Meijer et al
hCoV-19/Ecuador/USFQ-3221/2022	EPI_ISL_11579409		Institute of Microbiology, Universidad San Francisco de Quito	Institute of Microbiology, Universidad San Francisco de Quito	Rommel Guevara et al
hCoV-19/Uruguay/DLSP_958/2022	EPI_ISL_12532626		Departamento Laboratorios de Salud PÔøΩblica (DLSP) Ministerio de Salud PÔøΩblica	Departamento Laboratorios de Salud PÔøΩblica (DLSP) Ministerio de Salud PÔøΩblica	Cortinas et al
hCoV-19/Uruguay/DLSP_759/2022	EPI_ISL_12532628		Departamento Laboratorios de Salud PÔøΩblica (DLSP) Ministerio de Salud PÔøΩblica	Departamento Laboratorios de Salud PÔøΩblica (DLSP) Ministerio de Salud PÔøΩblica	Cortinas et al
hCoV-19/Paraguay/410389/2022	EPI_ISL_9988746		Laboratorio Central de Salud P√∫blica	Laboratorio Central de Salud P√∫blica	Sandra Gonzalez et al
hCoV-19/Paraguay/320894/2021	EPI_ISL_9469674		Laboratorio Central de Salud P√∫blica	Laboratorio Central de Salud P√∫blica	Sandra Gonzalez et al
hCoV-19/Paraguay/324872/2021	EPI_ISL_9469686		Laboratorio Central de Salud P√∫blica	Laboratorio Central de Salud P√∫blica	Sandra Gonzalez et al
hCoV-19/USA/NV-CDC-QDX34246635/2022	EPI_ISL_10901817	OM962598.1	Quest Diagnostics Incorporated	Centers for Disease Control and Prevention Division of Viral Diseases, Pathogen Discovery	Dakota Howard et al
hCoV-19/Pakistan/NIH-B44-S17/2022	EPI_ISL_12179299		Department of Virology	Department of Virology	Massab Umair et al
hCoV-19/Mexico/BCN_InDRE_FB11631_E02315639468_S12507/2022	EPI_ISL_11133784		LESP Baja California	Instituto de Diagnostico y Referencia Epidemiologicos (INDRE)	Claudia Wong-Arambula et al
hCoV-19/Mexico/ROO_IBT_IMSS_5541/2022	EPI_ISL_9153252		Unidad de Investigaci√≥n M√©dica de Yucat√°n (UIMY)	Instituto de Biotecnolog√≠a de la UNAM	Julio Elias Alvarado-Yaah et al
hCoV-19/Mexico/ROO_LANGEBIO_IMSS_5282/2022	EPI_ISL_10105337		Unidad de Investigacion Medica de Yucatan (UIMY)	Unidad de Genomica Avanzada	Julio Elias Alvarado-Yaah et al
hCoV-19/Mexico/BCS_LANGEBIO_IMSS_5336/2022	EPI_ISL_10105392		Laboratorio Central de Epidemiologia (LCE)	Unidad de Genomica Avanzada	Julio Elias Alvarado-Yaah et al
hCoV-19/Mexico/QUE_InDRE_FB1307_E22313619060_S10867/2022	EPI_ISL_9431152		LESP Queretaro	Instituto de Diagnostico y Referencia Epidemiologicos (INDRE)	Claudia Wong-Arambula et al
hCoV-19/Mexico/TLA_InDRE_FB12113_E29115765736_S12639/2022	EPI_ISL_11133835		LESP Tlaxcala	Instituto de Diagnostico y Referencia Epidemiologicos (INDRE)	Claudia Wong-Arambula et al
hCoV-19/Mexico/BCN_IBT_IMSS_6934/2022	EPI_ISL_11826337		Laboratorio Central de Epidemiolog√≠a (LCE)	Instituto de Biotecnolog√≠a de la UNAM	Julio Elias Alvarado-Yaah et al
hCoV-19/Ecuador/NIC-INSPI-112009/2022	EPI_ISL_11009497		INSPI-CRN DE INFLUENZA Y OTROS VIRUS RESPIRATORIOS	INSPI-CRN DE INFLUENZA Y OTROS VIRUS RESPIRATORIOS	Alfredo Bruno et al
hCoV-19/Chile/ML-25258/2022	EPI_ISL_10079629		Genetica Molecular and Subdepartamento de Virologia ISP Chile	Instituto de Salud Publica de Chile	Karen Orostica et al
hCoV-19/Chile/AP-4252/2022	EPI_ISL_9196742		Genetica Molecular and Subdepartamento de Virologia ISP Chile	Instituto de Salud Publica de Chile	Karen Orostica et al
hCoV-19/Chile/CO-26816/2022	EPI_ISL_10878792		Genetica Molecular and Subdepartamento de Virologia ISP Chile	Instituto de Salud Publica de Chile	Karen Orostica et al
hCoV-19/Suriname/SR-983/2022	EPI_ISL_11283845		Central Laboratory, Bureau of Public Health (BOG) and Academic Hospital Paramaribo	Erasmus Medical Center	Bas B Oude Munnink et al
hCoV-19/USA/NE-CDC-LC0566094/2022	EPI_ISL_11528579	ON091090.1	Laboratory Corporation of America	Centers for Disease Control and Prevention Division of Viral Diseases, Pathogen Discovery	Dakota Howard et al
hCoV-19/Venezuela/Dtt4211/2021	EPI_ISL_11629609		IVIC	Laboratorio de Virologia Molecular	Rossana C Jaspe et al
hCoV-19/USA/NC-CDC-ASC210549642/2022	EPI_ISL_10368185	OM819647.1	Aegis Sciences Corporation	Centers for Disease Control and Prevention Division of Viral Diseases, Pathogen Discovery	Dakota Howard et al
hCoV-19/Chile/RM-49927/2022	EPI_ISL_12679723		Genetica Molecular and Subdepartamento de Virologia ISP Chile	Instituto de Salud Publica de Chile	Karen Orostica et al
hCoV-19/Aruba/AW-RIVM-88575/2022	EPI_ISL_10696287		Dutch COVID-19 response team	National Institute for Public Health and the Environment (RIVM)	Adam Meijer et al
hCoV-19/Colombia/MET-IAVH-VG-18722/2022	EPI_ISL_12666233		IDIME	Instituto de Investigaci√≥n de Recursos Biol√≥gicos Alexander von Humboldt	Nicol√°s D. Franco-Sierra et al
hCoV-19/Guadeloupe/IPP52783/2021	EPI_ISL_8789737		RIIP	National Reference Center for Viruses of Respiratory Infections, Institut Pasteur, Paris	Marion Barbet et al
hCoV-19/Canada/NB-CHUDGLD-150122-MM01577R/2022	EPI_ISL_9474183		New Brunswick - Vitalite Health Network	New Brunswick - Vitalite Health Network	Chacko S. et al
hCoV-19/Canada/SK-RRPL-393846/2022	EPI_ISL_11797014		SK-Roy Romanow Provincial Laboratory	Saskatchewan - Roy Romanow Provincial Laboratory (RRPL)	Ryan McDonald et al
hCoV-19/Chile/VS-UV-486/2022	EPI_ISL_11414639		Laboratorio de Genomica y Laboratorio de Virologia Clinica, Universidad de Valparaiso	Laboratorio de Genomica y Laboratorio de Virologia Clinica, Universidad de Valparaiso	Javier Tognarelli et al
hCoV-19/AmericanSamoa/AS-H229614/2022	EPI_ISL_12205998		American Samoa DOH Clinical Laboratory Tafuna Family Health Center	State Laboratories Division, Hawaii State Department of Health	Pamela O'Brien et al
hCoV-19/AmericanSamoa/AS-H228631/2022	EPI_ISL_10810633		American Samoa DOH Clinical Laboratory Tafuna Family Health Center	State Laboratories Division, Hawaii State Department of Health	Pamela O'Brien et al
hCoV-19/Mexico/BCS_IBT_IMSS_6476/2022	EPI_ISL_10436112		Laboratorio Central de Epidemiolog√≠a (LCE)	Instituto de Biotecnolog√≠a de la UNAM	Julio Elias Alvarado-Yaah et al
hCoV-19/ElSalvador/INC-LNSP-129/2022	EPI_ISL_9915345		Laboratorio Nacional de Salud Publica	Inciensa, Instituto Costarricense de Investigaci√≥n y Ense√±anza en Nutrici√≥n y Salud	Ruth Vasquez et al
hCoV-19/Argentina/INEI120112/2022	EPI_ISL_12484263		Servicio Virosis Respiratorias-Departamento Virolog√≠a-INEI	Instituto Nacional Enfermedades Infecciosas C.G.Malbran	Baumeister E. et al
hCoV-19/Guatemala/INC-LNS-250/2022	EPI_ISL_10952467		Laboratorio Nacional de Salud Publica	Inciensa, Instituto Costarricense de Investigaci√≥n y Ense√±anza en Nutrici√≥n y Salud	Ruth Vasquez et al
hCoV-19/Curacao/CW-RIVM-90910/2022	EPI_ISL_11118301		Dutch COVID-19 response team	National Institute for Public Health and the Environment (RIVM)	Adam Meijer et al
hCoV-19/Uruguay/DLSP_p2530/2021	EPI_ISL_12532606		Departamento Laboratorios de Salud PÔøΩblica (DLSP) Ministerio de Salud PÔøΩblica	Departamento Laboratorios de Salud PÔøΩblica (DLSP) Ministerio de Salud PÔøΩblica	Cortinas et al
hCoV-19/Uruguay/DLSP_910/2022	EPI_ISL_12532637		Departamento Laboratorios de Salud PÔøΩblica (DLSP) Ministerio de Salud PÔøΩblica	Departamento Laboratorios de Salud PÔøΩblica (DLSP) Ministerio de Salud PÔøΩblica	Cortinas et al
hCoV-19/Venezuela/Mon7756/2022	EPI_ISL_11629619		IVIC	Laboratorio de Virologia Molecular	Rossana C Jaspe et al
hCoV-19/Curacao/CW-RIVM-88429/2022	EPI_ISL_10346021		Dutch COVID-19 response team	National Institute for Public Health and the Environment (RIVM)	Adam Meijer et al
hCoV-19/Peru/APU-INS-16694/2022	EPI_ISL_12591006		Laboratorio de Referencia Nacional de Virus Respiratorios. Centro Nacional de Salud Publica. Instituto Nacional de Salud Peru.	Laboratorio de Referencia Nacional de Virus Respiratorios. Centro Nacional de Salud Publica. Instituto Nacional de Salud Peru.	Carlos Padilla Rojas et al
hCoV-19/Ecuador/NIC-INSPI-82672/2022	EPI_ISL_11760670		INSPI-CRN DE INFLUENZA Y OTROS VIRUS RESPIRATORIOS	INSPI-CRN DE INFLUENZA Y OTROS VIRUS RESPIRATORIOS	Alfredo Bruno et al
hCoV-19/USA/NH-CDC-LC0450256/2021	EPI_ISL_8603672	OM228464.1	Laboratory Corporation of America	Centers for Disease Control and Prevention Division of Viral Diseases, Pathogen Discovery	Dakota Howard et al
hCoV-19/Argentina/INEI119402/2022	EPI_ISL_10705550		Servicio Virosis Respiratorias-Departamento Virolog√≠a-INEI	Instituto Nacional Enfermedades Infecciosas C.G.Malbran	Baumeister E. et al
hCoV-19/Venezuela/Voyager55/2021	EPI_ISL_8063574		IVIC	Laboratorio de Virolog√≠a Molecular	Rossana C Jaspe et al
hCoV-19/SintMaarten/SX-RIVM-85222/2022	EPI_ISL_9531854		Dutch COVID-19 response team	National Institute for Public Health and the Environment (RIVM)	Adam Meijer et al
hCoV-19/Peru/JUN-INS-16789/2022	EPI_ISL_12782529		Laboratorio de Referencia Nacional de Virus Respiratorios. Centro Nacional de Salud Publica. Instituto Nacional de Salud Peru.	Laboratorio de Referencia Nacional de Virus Respiratorios. Centro Nacional de Salud Publica. Instituto Nacional de Salud Peru.	Carlos Padilla Rojas et al
hCoV-19/Ecuador/USFQ-3311/2022	EPI_ISL_12109496		Institute of Microbiology, Universidad San Francisco de Quito	Institute of Microbiology, Universidad San Francisco de Quito	Bel√©n Prado-Vivar et al
hCoV-19/Guatemala/INC-LNS-318/2022	EPI_ISL_12543231		Laboratorio Nacional de Salud (LNS), Guatemala	Inciensa, Instituto Costarricense de Investigaci√≥n y Ense√±anza en Nutrici√≥n y Salud	C√©sar Conde et al
hCoV-19/Argentina/INEI120248/2022	EPI_ISL_12484328		Servicio Virosis Respiratorias-Departamento Virolog√≠a-INEI	Instituto Nacional Enfermedades Infecciosas C.G.Malbran	Baumeister E. et al
hCoV-19/Guadeloupe/IPP10464/2022	EPI_ISL_10352501		Outre Mer	National Reference Center for Viruses of Respiratory Infections, Institut Pasteur, Paris	Marion Barbet et al
hCoV-19/Guadeloupe/CERBAHC-02266103/2022	EPI_ISL_10754411		LBBMS BIO POLES ANTILLES	CERBA HealthCare	B√©n√©dicte Roquebert et al
hCoV-19/Belize/CML-364/2022	EPI_ISL_9711880		Central Medical Laboratory	Central Medical Laboratory	Roberto Melendez et al
hCoV-19/Chile/AN-55397/2022	EPI_ISL_12809966		Genetica Molecular and Subdepartamento de Virologia ISP Chile	Instituto de Salud Publica de Chile	Karen Orostica et al
hCoV-19/Venezuela/Voy43/2021	EPI_ISL_11629623		IVIC	Laboratorio de Virologia Molecular	Rossana C Jaspe et al
hCoV-19/Canada/AB-ABPHL-62043/2022	EPI_ISL_12424124		Edmonton Provincial Lab	Alberta Precision Labs (APL)	Buss E et al
hCoV-19/Peru/MDD-INS-14181/2022	EPI_ISL_10705886		Laboratorio de Referencia Nacional de Virus Respiratorios. Centro Nacional de Salud Publica. Instituto Nacional de Salud Peru.	Laboratorio de Referencia Nacional de Virus Respiratorios. Centro Nacional de Salud Publica. Instituto Nacional de Salud Peru.	Carlos Padilla Rojas et al
hCoV-19/Guatemala/INC-LNS-248/2022	EPI_ISL_10952465		Laboratorio Nacional de Salud Publica	Inciensa, Instituto Costarricense de Investigaci√≥n y Ense√±anza en Nutrici√≥n y Salud	Ruth Vasquez et al
hCoV-19/Chile/TA-33701/2022	EPI_ISL_11406877		Genetica Molecular and Subdepartamento de Virologia ISP Chile	Instituto de Salud Publica de Chile	Karen Orostica et al
hCoV-19/USA/OR_UO_MAP003681_S118_L001/2022	EPI_ISL_10499446		University of Oregon COVID-19 MAP Laboratory	University of Oregon Genomics and Cell Charactericzation Core Facility (GC3F)	Douglas Turnbull et al
hCoV-19/Curacao/CW-RIVM-94601/2022	EPI_ISL_11659247		Dutch COVID-19 response team	National Institute for Public Health and the Environment (RIVM)	Adam Meijer et al
hCoV-19/Canada/UN-280237/2021	EPI_ISL_12389572		Switch Health	Public Health Agency of Canada (PHAC) National Microbiology Laboratory	Anna Majer et al
hCoV-19/Ecuador/NIC-INSPI-211222136/2021	EPI_ISL_8406387		INSPI-CRN DE INFLUENZA Y OTROS VIRUS RESPIRATORIOS	INSPI-CRN DE INFLUENZA Y OTROS VIRUS RESPIRATORIOS	Alfredo Bruno et al
hCoV-19/Colombia/TOL-INS-VG-11862/2021	EPI_ISL_8562359		ANALICEMOS	Instituto Nacional de Salud- Direcci√≥n de Investigaci√≥n en Salud P√∫blica	Katherine Laiton-Donato et al A
hCoV-19/Chile/VS-197524/2021	EPI_ISL_9156579		Genetica Molecular and Subdepartamento de Virologia ISP Chile	Instituto de Salud Publica de Chile	Karen Orostica et al
hCoV-19/Venezuela/Mon7926/2022	EPI_ISL_11629617		IVIC	Laboratorio de Virologia Molecular	Rossana C Jaspe et al
hCoV-19/Ecuador/NIC-INSPI-400156/2022	EPI_ISL_11009512		INSPI-CRN DE INFLUENZA Y OTROS VIRUS RESPIRATORIOS	INSPI-CRN DE INFLUENZA Y OTROS VIRUS RESPIRATORIOS	Alfredo Bruno et al
hCoV-19/Argentina/INEI119356/2022	EPI_ISL_10705541		Servicio Virosis Respiratorias-Departamento Virolog√≠a-INEI	Instituto Nacional Enfermedades Infecciosas C.G.Malbran	Baumeister E. et al
hCoV-19/Israel/ICH-741114607/2022	EPI_ISL_8987183		Clinical Microbiology Laboratory, Tel Aviv Sourasky Medical Center	Clinical Microbiology Laboratory, Tel Aviv Sourasky Medical Center	Katya Levytskyi et al
hCoV-19/Paraguay/321007/2021	EPI_ISL_9469675		Laboratorio Central de Salud P√∫blica	Laboratorio Central de Salud P√∫blica	Sandra Gonzalez et al
hCoV-19/U.S.VirginIslands/VI-CDC-2-5692981/2022	EPI_ISL_11101440	ON001404.1	VI-US Virgin Islands Department of Health	Centers for Disease Control and Prevention Division of Viral Diseases, Pathogen Discovery	Mili Sheth et al
hCoV-19/Ecuador/USFQ-3332/2022	EPI_ISL_12590923		Institute of Microbiology, Universidad San Francisco de Quito	Institute of Microbiology, Universidad San Francisco de Quito	Mateo Carvajal et al
hCoV-19/Peru/ARE-UNSA-15266/2022	EPI_ISL_12025254		Laboratorio de Referencia Regional Arequipa	Laboratorio de Recursos Gen√©ticos y Gen√©tica Molecular de la Universidad Nacional de San Agust√≠n de Arequipa	Patrick Fern√°ndez et al
hCoV-19/Mexico/MOR_InDRE_FB11819_E17315791860_S12573/2022	EPI_ISL_11133927		LESP Morelos	Instituto de Diagnostico y Referencia Epidemiologicos (INDRE)	Claudia Wong-Arambula et al
hCoV-19/Ecuador/USFQ-3337/2022	EPI_ISL_12590925		Institute of Microbiology, Universidad San Francisco de Quito	Institute of Microbiology, Universidad San Francisco de Quito	Rommel Guevara et al
hCoV-19/Mexico/CHH_InDRE_FB13027_E08316104981_S13035/2022	EPI_ISL_11412918		LESP Chihuahua	Instituto de Diagnostico y Referencia Epidemiologicos (INDRE)	Claudia Wong-Arambula et al
hCoV-19/Tunisia/54611/2022	EPI_ISL_11986463		1-Laboratory of Microbiology and Biochemistry, Aziza Othmena Hospital; 2-University of Tunis ElManar, Faculty of Medicine of Tunis, LR16SP01, Tunis, Tunisia	Clinical and Experimental Pharmacology Lab, LR16SP02, National Center of Pharmacovigilance, University of Tunis El Manar, Tunis, Tunisia. 2- Ministry of Health, National Observatory of New and Emerging Diseases, 1006, Tunis, Tunisia	Sana Ferjani et al
hCoV-19/ElSalvador/INC-LNSP-145/2022	EPI_ISL_9915361		Laboratorio Nacional de Salud Publica	Inciensa, Instituto Costarricense de Investigaci√≥n y Ense√±anza en Nutrici√≥n y Salud	Ruth Vasquez et al
hCoV-19/Chile/MA-44230/2022	EPI_ISL_12690744		Genetica Molecular and Subdepartamento de Virologia ISP Chile	Instituto de Salud Publica de Chile	Karen Orostica et al
hCoV-19/USA/IN-CDC-STM-SSZW9BNF5/2022	EPI_ISL_9576924	OM528104.1	Helix	Centers for Disease Control and Prevention Division of Viral Diseases, Pathogen Discovery	Dakota Howard et al
hCoV-19/Mexico/QUE_IBT_IMSS_7276/2022	EPI_ISL_12934777		Laboratorio Central de Epidemiolog√≠a (LCE)	Instituto de Biotecnolog√≠a de la UNAM	Julio Elias Alvarado-Yaah et al
hCoV-19/USA/ND-NDDH-14268/2022	EPI_ISL_12566713		North Dakota Department of Health, Public Health Laboratory	North Dakota Department of Health, Public Health Laboratory	Lisa Wingerter et al
hCoV-19/Peru/APU-INS-15670/2022	EPI_ISL_11627773		Laboratorio de Referencia Nacional de Virus Respiratorios. Centro Nacional de Salud Publica. Instituto Nacional de Salud Peru.	Laboratorio de Referencia Nacional de Virus Respiratorios. Centro Nacional de Salud Publica. Instituto Nacional de Salud Peru.	Carlos Padilla Rojas et al
hCoV-19/Guatemala/INC-LNS-282/2022	EPI_ISL_12543196		Laboratorio Nacional de Salud (LNS), Guatemala	Inciensa, Instituto Costarricense de Investigaci√≥n y Ense√±anza en Nutrici√≥n y Salud	C√©sar Conde et al
hCoV-19/Panama/M218375-GMI/2022	EPI_ISL_11859487		Gorgas Memorial Institute of Health Studies	Gorgas Memorial Institute of Health Studies	Claudia Gonzalez et al
hCoV-19/Mexico/HID-INMEGEN-64-42/2022	EPI_ISL_11780635		SALUD DIGNA	Instituto Nacional de Medicina Genomica	Cedro-Tanda A et al
hCoV-19/Cambodia/909234/2022	EPI_ISL_9463595		Virology Unit, Institut Pasteur du Cambodge	Virology Unit, Institut Pasteur du Cambodge	Leakhena Pum et al
hCoV-19/USA/MS-SRL_331871610/2022	EPI_ISL_10626822	OM904036.1	Sonic Reference Laboratory	Sonic Reference Laboratory	Bijaya Dhakal et al
hCoV-19/Guatemala/INC-LNS-163/2022	EPI_ISL_9070819		Laboratorio Nacional de Salud (LNS), Guatemala	Inciensa, Instituto Costarricense de Investigaci√≥n y Ense√±anza en Nutrici√≥n y Salud	C√©sar Conde et al
hCoV-19/USA/TX-DSHS-18930/2022	EPI_ISL_12331904		TXDSHS	TXDSHS	Rashmi Tuladhar et al
hCoV-19/Peru/LIM-INS-13018/2022	EPI_ISL_9681059		Laboratorio de Referencia Nacional de Virus Respiratorios. Centro Nacional de Salud Publica. Instituto Nacional de Salud Peru.	Laboratorio de Referencia Nacional de Virus Respiratorios. Centro Nacional de Salud Publica. Instituto Nacional de Salud Peru.	Carlos Padilla Rojas et al
hCoV-19/Chile/TA-23269/2022	EPI_ISL_9905236		Genetica Molecular and Subdepartamento de Virologia ISP Chile	Instituto de Salud Publica de Chile	Karen Orostica et al
hCoV-19/Mexico/YUC-INMEGEN-58-77/2022	EPI_ISL_10051983		SALUD DIGNA	Instituto Nacional de Medicina Genomica	Cedro-Tanda A et al
hCoV-19/Guatemala/INC-LNS-305/2022	EPI_ISL_12543218		Laboratorio Nacional de Salud (LNS), Guatemala	Inciensa, Instituto Costarricense de Investigaci√≥n y Ense√±anza en Nutrici√≥n y Salud	C√©sar Conde et al
hCoV-19/Guatemala/INC-LNS-303/2022	EPI_ISL_12543217		Laboratorio Nacional de Salud (LNS), Guatemala	Inciensa, Instituto Costarricense de Investigaci√≥n y Ense√±anza en Nutrici√≥n y Salud	C√©sar Conde et al
hCoV-19/Panama/M218420-GMI/2022	EPI_ISL_11859427		Gorgas Memorial Institute of Health Studies	Gorgas Memorial Institute of Health Studies	Claudia Gonzalez et al
hCoV-19/USA/NE-CUMC_22073033/2022	EPI_ISL_11247225		Creighton University Medical Center	Creighton COVID Consortium	Holly Stessman et al
hCoV-19/USA/FL-CDC-ASC210638349/2021	EPI_ISL_8395118	OM135006.1	Aegis Sciences Corporation	Centers for Disease Control and Prevention Division of Viral Diseases, Pathogen Discovery	Dakota Howard et al
hCoV-19/USA/CA-CDC-FG-223291/2021	EPI_ISL_8466745	OM171598.1	Fulgent Genetics	Centers for Disease Control and Prevention Division of Viral Diseases, Pathogen Discovery	Dakota Howard et al
hCoV-19/Canada/ON-PHL-22-02301/2021	EPI_ISL_9137669		Public Health Ontario Laboratory	Public Health Ontario Laboratory	Vanessa G Allen et al
hCoV-19/Venezuela/Dtt839/2021	EPI_ISL_11629611		IVIC	Laboratorio de Virologia Molecular	Rossana C Jaspe et al
hCoV-19/Venezuela/Dtt851/2021	EPI_ISL_11629613		IVIC	Laboratorio de Virologia Molecular	Rossana C Jaspe et al
hCoV-19/Venezuela/Dtt840/2021	EPI_ISL_11629612		IVIC	Laboratorio de Virologia Molecular	Rossana C Jaspe et al
hCoV-19/Chile/RM-PUC_MVL_2185/2021	EPI_ISL_8435622		Laboratorio de Infectologia y Virologia Molecular	Laboratory of Molecular Virology, School of Medicine, Pontificia Universidad Catolica de Chile	Catalina Pardo-Roa et al
hCoV-19/SintMaarten/SX-RIVM-87390/2022	EPI_ISL_10347069		Dutch COVID-19 response team	National Institute for Public Health and the Environment (RIVM)	Adam Meijer et al
hCoV-19/Mexico/CHP-INMEGEN-67-1/2022	EPI_ISL_12219109		SALUD DIGNA	Instituto Nacional de Medicina Genomica	Cedro-Tanda A et al
hCoV-19/Mexico/GRO_InDRE_FB13820_E12316523160_S13151/2022	EPI_ISL_12326337		LESP Guerrero	Instituto de Diagnostico y Referencia Epidemiologicos (INDRE)	Claudia Wong-Arambula et al
hCoV-19/Argentina/PAIS-E0949/2022	EPI_ISL_11386775		Laboratorio Central de la Ciudad de Santa Fe	Grupo de Gen√≥mica y Bioinform√°tica del Instituto de Investigaci√≥n de la Cadena L√°ctea CONICET-INTA on behalf of 'Proyecto Argentino Interinstitucional de genomica de SARS-CoV-2' (PAIS Consortium)	Eberhardt et al
hCoV-19/USA/VT-CDC-ASC210720082/2022	EPI_ISL_12049885		Aegis Sciences Corporation	Centers for Disease Control and Prevention Division of Viral Diseases, Pathogen Discovery	Dakota Howard et al
hCoV-19/Colombia/COR-I504/2022	EPI_ISL_12876760		Clinica Universitaria Medicina Integral (Cumi)	Centro de Investigaciones en Microbiolog√≠a y Biotecnolog√≠a-UR (CIMBIUR), Facultad de Ciencias Naturales, Universidad del Rosario, Bogot√°, Colombia	Marina Mu√±oz et al
hCoV-19/USA/ND-NDDH-9107/2021	EPI_ISL_8483267		North Dakota Department of Health, Public Health Laboratory	North Dakota Department of Health, Public Health Laboratory	Lisa Wingerter et al
hCoV-19/Colombia/TOL-I438/2021	EPI_ISL_12876788		Analicemos Laboratorio Clinico Especializado	Centro de Investigaciones en Microbiolog√≠a y Biotecnolog√≠a-UR (CIMBIUR), Facultad de Ciencias Naturales, Universidad del Rosario, Bogot√°, Colombia	Marina Mu√±oz et al
hCoV-19/Canada/SK-NML-348213/2022	EPI_ISL_10362087		SK-Roy Romanow Provincial Laboratory	National Microbiology Laboratory (NML)	Anna Majer et al
hCoV-19/Panama/M220049-GMI/2022	EPI_ISL_11859495		Gorgas Memorial Institute of Health Studies	Gorgas Memorial Institute of Health Studies	Claudia Gonzalez et al
hCoV-19/USA/FL-CDC-STM-NDRT4E7BD/2022	EPI_ISL_9946546	OM664647.1	Helix	Centers for Disease Control and Prevention Division of Viral Diseases, Pathogen Discovery	Dakota Howard et al
hCoV-19/Argentina/PAIS-E1004/2022	EPI_ISL_12030904		Hospital Jaime Ferre - SAMCO Rafaela	Grupo de Gen√≥mica y Bioinform√°tica del Instituto de Investigaci√≥n de la Cadena L√°ctea CONICET-INTA on behalf of 'Proyecto Argentino Interinstitucional de genomica de SARS-CoV-2' (PAIS Consortium)	Eberhardt et al
hCoV-19/Guatemala/INC-LNS-233/2022	EPI_ISL_10952450		Laboratorio Nacional de Salud Publica	Inciensa, Instituto Costarricense de Investigaci√≥n y Ense√±anza en Nutrici√≥n y Salud	Ruth Vasquez et al
hCoV-19/Paraguay/410465/2022	EPI_ISL_9988749		Laboratorio Central de Salud P√∫blica	Laboratorio Central de Salud P√∫blica	Sandra Gonzalez et al
hCoV-19/CostaRica/INC-2752-730985/2022	EPI_ISL_9495754		Hospital Dr. Max Peralta Jimenez	Inciensa, Instituto Costarricense de Investigaci√≥n y Ense√±anza en Nutrici√≥n y Salud	Francisco Duarte et al
hCoV-19/CostaRica/INC-2767-732040/2022	EPI_ISL_9495736		Area De Salud Guacimo	Inciensa, Instituto Costarricense de Investigaci√≥n y Ense√±anza en Nutrici√≥n y Salud	Francisco Duarte et al
hCoV-19/Croatia/29647/2022	EPI_ISL_10863598		Zavod za javno zdravstvo Meƒëimurske ≈æupanije	Hrvatski zavod za javno zdravstvo	Irena Tabain et al
hCoV-19/Peru/CUS-UPCH-3187/2022	EPI_ISL_10730627		GERESA Cusco	Laboratorio de Gen√≥mica Microbiana, Universidad Peruana Cayetano Heredia	Pablo Tsukayama et al
hCoV-19/USA/MT-CDC-MMB14226421/2022	EPI_ISL_10776376	OM923268.1	Mako Medical	Centers for Disease Control and Prevention Division of Viral Diseases, Pathogen Discovery	Dakota Howard et al
hCoV-19/Venezuela/Mon7927/2022	EPI_ISL_11629618		IVIC	Laboratorio de Virologia Molecular	Rossana C Jaspe et al
hCoV-19/Canada/NL-PHML-426890/2022	EPI_ISL_12791906		NL-Dr. Leonard A. Miller Centre for Health Services	Newfoundland and Labrador - Eastern Health	Anna Majer et al
hCoV-19/Canada/NL-PHML-385151/2022	EPI_ISL_11268730		NL-Dr. Leonard A. Miller Centre for Health Services	Newfoundland and Labrador - Eastern Health	Anna Majer et al
hCoV-19/CostaRica/INC-3703-749876/2022	EPI_ISL_11823766		HOSPITAL DR. R.A. CALDERON GUARDIA	Inciensa, Instituto Costarricense de Investigaci√≥n y Ense√±anza en Nutrici√≥n y Salud	Francisco Duarte et al
hCoV-19/Mexico/HID_InDRE_FB13628_E13116446441_S13117/2022	EPI_ISL_11861972		LESP Hidalgo	Instituto de Diagnostico y Referencia Epidemiologicos (INDRE)	Claudia Wong-Arambula et al
hCoV-19/NorthernMarianaIslands/MP-CDC-2-5903857/2022	EPI_ISL_12507623		Commonwealth Healthcare Center	Centers for Disease Control and Prevention Division of Viral Diseases, Pathogen Discovery	Mili Sheth et al
hCoV-19/Mexico/SIN_CIAD-MZT_HJ4983/2022	EPI_ISL_9670617		Hospital Margarita Maza de Ju√°rez	Microbial Genomics Laboratory	Julio Elias Alvarado-Yaah et al
hCoV-19/Norway/2556/2022	EPI_ISL_9984671		Haukeland University Hospital, Dept. of Microbiology	Norwegian Institute of Public Health, Department of Virology	Kathrine Stene-Johansen et al
hCoV-19/Ecuador/NIC-INSPI-81364/2022	EPI_ISL_11009541		INSPI-CRN DE INFLUENZA Y OTROS VIRUS RESPIRATORIOS	INSPI-CRN DE INFLUENZA Y OTROS VIRUS RESPIRATORIOS	Alfredo Bruno et al
hCoV-19/Ecuador/NIC-INSPI-83803/2022	EPI_ISL_11760588		INSPI-CRN DE INFLUENZA Y OTROS VIRUS RESPIRATORIOS	INSPI-CRN DE INFLUENZA Y OTROS VIRUS RESPIRATORIOS	Alfredo Bruno et al
hCoV-19/Uruguay/DLSP_406/2022	EPI_ISL_12532627		Departamento Laboratorios de Salud PÔøΩblica (DLSP) Ministerio de Salud PÔøΩblica	Departamento Laboratorios de Salud PÔøΩblica (DLSP) Ministerio de Salud PÔøΩblica	Cortinas et al
hCoV-19/USA/GA-CDC-MMB13670648/2022	EPI_ISL_9978370	OM702741.1	Mako Medical	Centers for Disease Control and Prevention Division of Viral Diseases, Pathogen Discovery	Dakota Howard et al
hCoV-19/SintMaarten/SX-RIVM-89984/2022	EPI_ISL_10899691		Dutch COVID-19 response team	National Institute for Public Health and the Environment (RIVM)	Adam Meijer et al
hCoV-19/Argentina/PAIS-G0967/2022	EPI_ISL_11809370		Laboratorio Central, Ministerio de Salud C√≥rdoba	Fundacion para el Progreso de la Medicina and Instituto de Patologia Vegetal (IPAVE-CIAP-INTA) on behalf of 'Proyecto Argentino Interinstitucional de genomica de SARS-CoV-2' (PAIS Consortium)	Zeballos et al
hCoV-19/Bonaire/BQ-RIVM-95654/2022	EPI_ISL_11839885		Dutch COVID-19 response team	National Institute for Public Health and the Environment (RIVM)	Adam Meijer et al
hCoV-19/Argentina/INEI119464/2022	EPI_ISL_10705580		Servicio Virosis Respiratorias-Departamento Virolog√≠a-INEI	Instituto Nacional Enfermedades Infecciosas C.G.Malbran	Baumeister E. et al
hCoV-19/Mexico/PUE_InDRE_FB12968_E21316134240_S13005/2022	EPI_ISL_11412888		LESP Puebla	Instituto de Diagnostico y Referencia Epidemiologicos (INDRE)	Claudia Wong-Arambula et al
hCoV-19/Ecuador/USFQ-2854/2022	EPI_ISL_11012574		Institute of Microbiology, Universidad San Francisco de Quito	Institute of Microbiology, Universidad San Francisco de Quito	Rommel Guevara et al
hCoV-19/AmericanSamoa/AS-H228676/2022	EPI_ISL_10810634		American Samoa DOH Clinical Laboratory Tafuna Family Health Center	State Laboratories Division, Hawaii State Department of Health	Pamela O'Brien et al
hCoV-19/USA/MI-CDC-QDX33540068/2022	EPI_ISL_10236259	OM776269.1	Quest Diagnostics Incorporated	Centers for Disease Control and Prevention Division of Viral Diseases, Pathogen Discovery	Dakota Howard et al
hCoV-19/Guatemala/INC-LNS-247/2022	EPI_ISL_10952464		Laboratorio Nacional de Salud Publica	Inciensa, Instituto Costarricense de Investigaci√≥n y Ense√±anza en Nutrici√≥n y Salud	Ruth Vasquez et al
hCoV-19/Colombia/DC-LSPSDS-VG-192724/2022	EPI_ISL_12271892		LSPSDS	LSPSDS	Johana Hernandez Toloza et al
hCoV-19/Canada/NL-PHML-385150/2022	EPI_ISL_11268729		NL-Dr. Leonard A. Miller Centre for Health Services	Newfoundland and Labrador - Eastern Health	Anna Majer et al
hCoV-19/USA/WI-CDC-ASC210757619/2022	EPI_ISL_11178352	ON019389.1	Aegis Sciences Corporation	Centers for Disease Control and Prevention Division of Viral Diseases, Pathogen Discovery	Dakota Howard et al
hCoV-19/Mexico/QUE_IBT_IMSS_6943/2022	EPI_ISL_11826201		Laboratorio Central de Epidemiolog√≠a (LCE)	Instituto de Biotecnolog√≠a de la UNAM	Julio Elias Alvarado-Yaah et al
hCoV-19/Colombia/DC-LSPSDS-VG-190934/2022	EPI_ISL_11585747		LSPSDS	LSPSDS	Johana Hernandez Toloza et al
hCoV-19/Ecuador/USFQ-3372/2022	EPI_ISL_12934463		Institute of Microbiology, Universidad San Francisco de Quito	Institute of Microbiology, Universidad San Francisco de Quito	Bel√©n Prado-Vivar et al
hCoV-19/USA/MO-CDC-LC0569790/2022	EPI_ISL_12047001		Laboratory Corporation of America	Centers for Disease Control and Prevention Division of Viral Diseases, Pathogen Discovery	Dakota Howard et al
hCoV-19/Ecuador/NIC-INSPI-1812-5654/2022	EPI_ISL_12219408		INSPI-CRN DE INFLUENZA Y OTROS VIRUS RESPIRATORIOS	INSPI-CRN DE INFLUENZA Y OTROS VIRUS RESPIRATORIOS	Alfredo Bruno et al
hCoV-19/Canada/NL-PHML-426897/2022	EPI_ISL_12791911		NL-Dr. Leonard A. Miller Centre for Health Services	Newfoundland and Labrador - Eastern Health	Anna Majer et al
hCoV-19/Panama/M215684-GMI/2022	EPI_ISL_11854420		Gorgas Memorial Institute of Health Studies	Gorgas Memorial Institute of Health Studies	Claudia Gonzalez et al
hCoV-19/Guatemala/INC-LNS-323/2022	EPI_ISL_12543235		Laboratorio Nacional de Salud (LNS), Guatemala	Inciensa, Instituto Costarricense de Investigaci√≥n y Ense√±anza en Nutrici√≥n y Salud	C√©sar Conde et al
hCoV-19/Canada/SK-NML-387201/2022	EPI_ISL_11796760		SK-Roy Romanow Provincial Laboratory	National Microbiology Laboratory (NML)	Anna Majer et al
hCoV-19/Peru/LIM-INS-16050/2022	EPI_ISL_11815652		Laboratorio de Referencia Nacional de Virus Respiratorios. Centro Nacional de Salud Publica. Instituto Nacional de Salud Peru.	Laboratorio de Referencia Nacional de Virus Respiratorios. Centro Nacional de Salud Publica. Instituto Nacional de Salud Peru.	Carlos Padilla Rojas et al
hCoV-19/USA/OR_UO_MW001100_S35_L001/2022	EPI_ISL_12626224		University of Oregon COVID-19 MAP Laboratory	University of Oregon Genomics and Cell Charactericzation Core Facility (GC3F)	Douglas Turnbull et al
hCoV-19/Canada/NL-PHML-385160/2022	EPI_ISL_11268738		NL-Dr. Leonard A. Miller Centre for Health Services	Newfoundland and Labrador - Eastern Health	Anna Majer et al
hCoV-19/Argentina/INEI120094/2022	EPI_ISL_12484248		Servicio Virosis Respiratorias-Departamento Virolog√≠a-INEI	Instituto Nacional Enfermedades Infecciosas C.G.Malbran	Baumeister E. et al
